# Supplementary material for: A Unified Model of the GABAA Receptor Comprising Agonist and Benzodiazepine Binding Sites
Source: PLoS One. 2013 Jan 7;8(1):e52323. doi: 10.1371/journal.pone.0052323 (PMC3538749; doi:10.1371/journal.pone.0052323)
Supplement: Model S1 — The GABAAR model described in this paper. (ZIP) [file pone.0052323.s001.zip]

Archive with 1 entries (1 files):
- Bergmann_Kongsbak_GABAA.pdb
