# Supplementary material for: A Unified Model of the GABAA Receptor Comprising Agonist and Benzodiazepine Binding Sites
Source: PLoS One. 2013 Jan 7;8(1):e52323. doi: 10.1371/journal.pone.0052323 (PMC3538749; doi:10.1371/journal.pone.0052323)
Supplement: Model S1 — The GABAAR model described in this paper. (ZIP) [file pone.0052323.s001.zip › Bergmann_Kongsbak_GABAA.pdb]

TITLE     A unified model of the GABAA receptor comprising agonist and benzodiazepine binding sites 
JRNL      AUTH    Rikke Bergmann, Kristine Kongsbak, Pernille Louise S�rensen, Tommy Sander, Thomas Balle
JRNL      AUTH 2  Thomas Balle thomas.balle@sydney.edu.au 
JRNL      REF     PLOSONE 2012
REMARK 888
REMARK 888 WRITTEN BY MAESTRO (A PRODUCT OF SCHRODINGER, LLC)
TITLE     GABAA model, Bergmann, Kongsbak et al
MODEL        1
ATOM      1  N   LEU A  11     -19.513  44.344  71.473  1.00 26.70           N1+
ATOM      2  CA  LEU A  11     -19.376  45.655  70.810  1.00 26.70           C
ATOM      3  C   LEU A  11     -18.369  45.577  69.661  1.00 26.70           C
ATOM      4  O   LEU A  11     -18.116  44.502  69.114  1.00 26.70           O
ATOM      5  CB  LEU A  11     -18.982  46.755  71.830  1.00 26.70           C
ATOM      6  CG  LEU A  11     -19.985  47.002  72.966  1.00 26.70           C
ATOM      7  CD1 LEU A  11     -19.460  48.121  73.880  1.00 26.70           C
ATOM      8  CD2 LEU A  11     -21.387  47.350  72.437  1.00 26.70           C
ATOM      9  N   VAL A  12     -17.791  46.735  69.306  1.00 85.08           N
ATOM     10  CA  VAL A  12     -16.692  46.891  68.367  1.00 85.08           C
ATOM     11  C   VAL A  12     -15.471  46.073  68.793  1.00 85.08           C
ATOM     12  O   VAL A  12     -14.877  45.414  67.952  1.00 85.08           O
ATOM     13  CB  VAL A  12     -16.329  48.386  68.207  1.00 85.08           C
ATOM     14  CG1 VAL A  12     -17.496  49.189  67.610  1.00 85.08           C
ATOM     15  CG2 VAL A  12     -15.797  49.058  69.482  1.00 85.08           C
ATOM     16  N   LYS A  13     -15.134  46.053  70.098  1.00 74.32           N
ATOM     17  CA  LYS A  13     -13.990  45.307  70.613  1.00 74.32           C
ATOM     18  C   LYS A  13     -14.124  43.806  70.347  1.00 74.32           C
ATOM     19  O   LYS A  13     -13.135  43.190  69.953  1.00 74.32           O
ATOM     20  CB  LYS A  13     -13.782  45.535  72.123  1.00 74.32           C
ATOM     21  CG  LYS A  13     -12.511  44.814  72.626  1.00 74.32           C
ATOM     22  CD  LYS A  13     -12.248  44.930  74.123  1.00 74.32           C
ATOM     23  CE  LYS A  13     -10.993  44.133  74.508  1.00 74.32           C
ATOM     24  NZ  LYS A  13     -10.716  44.236  75.948  1.00 74.32           N1+
ATOM     25  N   GLU A  14     -15.331  43.236  70.527  1.00 32.42           N
ATOM     26  CA  GLU A  14     -15.590  41.817  70.290  1.00 32.42           C
ATOM     27  C   GLU A  14     -15.321  41.460  68.834  1.00 32.42           C
ATOM     28  O   GLU A  14     -14.640  40.472  68.560  1.00 32.42           O
ATOM     29  CB  GLU A  14     -17.058  41.459  70.538  1.00 32.42           C
ATOM     30  CG  GLU A  14     -17.552  41.548  71.983  1.00 32.42           C
ATOM     31  CD  GLU A  14     -19.029  41.148  72.074  1.00 32.42           C
ATOM     32  OE1 GLU A  14     -19.547  40.557  71.099  1.00 32.42           O1-
ATOM     33  OE2 GLU A  14     -19.636  41.484  73.111  1.00 32.42           O
ATOM     34  N   THR A  15     -15.838  42.303  67.925  1.00 32.21           N
ATOM     35  CA  THR A  15     -15.675  42.168  66.492  1.00 32.21           C
ATOM     36  C   THR A  15     -14.194  42.203  66.138  1.00 32.21           C
ATOM     37  O   THR A  15     -13.725  41.243  65.538  1.00 32.21           O
ATOM     38  CB  THR A  15     -16.441  43.278  65.756  1.00 32.21           C
ATOM     39  CG2 THR A  15     -16.111  43.289  64.266  1.00 32.21           C
ATOM     40  OG1 THR A  15     -17.828  43.053  65.896  1.00 32.21           O
ATOM     41  N   VAL A  16     -13.476  43.264  66.556  1.00 36.82           N
ATOM     42  CA  VAL A  16     -12.046  43.454  66.326  1.00 36.82           C
ATOM     43  C   VAL A  16     -11.250  42.225  66.750  1.00 36.82           C
ATOM     44  O   VAL A  16     -10.456  41.751  65.943  1.00 36.82           O
ATOM     45  CB  VAL A  16     -11.507  44.740  67.000  1.00 36.82           C
ATOM     46  CG1 VAL A  16      -9.977  44.893  66.844  1.00 36.82           C
ATOM     47  CG2 VAL A  16     -12.176  46.007  66.449  1.00 36.82           C
ATOM     48  N   ASP A  17     -11.507  41.698  67.964  1.00 76.88           N
ATOM     49  CA  ASP A  17     -10.811  40.535  68.500  1.00 76.88           C
ATOM     50  C   ASP A  17     -10.948  39.284  67.625  1.00 76.88           C
ATOM     51  O   ASP A  17      -9.947  38.602  67.404  1.00 76.88           O
ATOM     52  CB  ASP A  17     -11.203  40.223  69.960  1.00 76.88           C
ATOM     53  CG  ASP A  17     -10.297  39.141  70.578  1.00 76.88           C
ATOM     54  OD1 ASP A  17      -9.114  39.070  70.172  1.00 76.88           O1-
ATOM     55  OD2 ASP A  17     -10.798  38.398  71.447  1.00 76.88           O
ATOM     56  N   ARG A  18     -12.155  38.994  67.107  1.00104.48           N
ATOM     57  CA  ARG A  18     -12.388  37.788  66.315  1.00104.48           C
ATOM     58  C   ARG A  18     -11.542  37.775  65.035  1.00104.48           C
ATOM     59  O   ARG A  18     -10.975  36.733  64.708  1.00104.48           O
ATOM     60  CB  ARG A  18     -13.870  37.629  65.934  1.00104.48           C
ATOM     61  CG  ARG A  18     -14.185  36.194  65.451  1.00104.48           C
ATOM     62  CD  ARG A  18     -15.190  36.121  64.297  1.00104.48           C
ATOM     63  NE  ARG A  18     -14.511  35.915  63.005  1.00104.48           N
ATOM     64  CZ  ARG A  18     -14.921  35.098  62.016  1.00104.48           C
ATOM     65  NH1 ARG A  18     -16.029  34.353  62.137  1.00104.48           N
ATOM     66  NH2 ARG A  18     -14.210  35.028  60.883  1.00104.48           N1+
ATOM     67  N   LEU A  19     -11.414  38.929  64.351  1.00 99.03           N
ATOM     68  CA  LEU A  19     -10.608  39.042  63.137  1.00 99.03           C
ATOM     69  C   LEU A  19      -9.118  38.827  63.390  1.00 99.03           C
ATOM     70  O   LEU A  19      -8.442  38.370  62.472  1.00 99.03           O
ATOM     71  CB  LEU A  19     -10.750  40.424  62.461  1.00 99.03           C
ATOM     72  CG  LEU A  19     -12.078  40.708  61.743  1.00 99.03           C
ATOM     73  CD1 LEU A  19     -12.548  39.560  60.850  1.00 99.03           C
ATOM     74  CD2 LEU A  19     -13.153  41.148  62.712  1.00 99.03           C
ATOM     75  N   LEU A  20      -8.611  39.139  64.597  1.00 57.67           N
ATOM     76  CA  LEU A  20      -7.179  39.124  64.900  1.00 57.67           C
ATOM     77  C   LEU A  20      -6.542  37.753  64.741  1.00 57.67           C
ATOM     78  O   LEU A  20      -5.441  37.674  64.196  1.00 57.67           O
ATOM     79  CB  LEU A  20      -6.877  39.611  66.331  1.00 57.67           C
ATOM     80  CG  LEU A  20      -7.436  40.991  66.672  1.00 57.67           C
ATOM     81  CD1 LEU A  20      -6.903  41.504  68.017  1.00 57.67           C
ATOM     82  CD2 LEU A  20      -7.237  42.011  65.545  1.00 57.67           C
ATOM     83  N   LYS A  21      -7.212  36.684  65.202  1.00 92.25           N
ATOM     84  CA  LYS A  21      -6.621  35.355  65.172  1.00 92.25           C
ATOM     85  C   LYS A  21      -6.555  34.834  63.736  1.00 92.25           C
ATOM     86  O   LYS A  21      -7.514  34.953  62.971  1.00 92.25           O
ATOM     87  CB  LYS A  21      -7.411  34.371  66.047  1.00 92.25           C
ATOM     88  CG  LYS A  21      -6.605  33.079  66.283  1.00 92.25           C
ATOM     89  CD  LYS A  21      -7.170  32.211  67.407  1.00 92.25           C
ATOM     90  CE  LYS A  21      -6.243  31.036  67.745  1.00 92.25           C
ATOM     91  NZ  LYS A  21      -6.784  30.243  68.860  1.00 92.25           N1+
ATOM     92  N   GLY A  22      -5.381  34.295  63.380  1.00 68.68           N
ATOM     93  CA  GLY A  22      -5.140  33.688  62.082  1.00 68.68           C
ATOM     94  C   GLY A  22      -4.989  34.726  60.971  1.00 68.68           C
ATOM     95  O   GLY A  22      -5.182  34.385  59.807  1.00 68.68           O
ATOM     96  N   TYR A  23      -4.721  35.991  61.324  1.00 64.56           N
ATOM     97  CA  TYR A  23      -4.614  37.086  60.382  1.00 64.56           C
ATOM     98  C   TYR A  23      -3.174  37.566  60.383  1.00 64.56           C
ATOM     99  O   TYR A  23      -2.622  37.870  61.442  1.00 64.56           O
ATOM    100  CB  TYR A  23      -5.563  38.218  60.799  1.00 64.56           C
ATOM    101  CG  TYR A  23      -5.619  39.329  59.774  1.00 64.56           C
ATOM    102  CD1 TYR A  23      -4.693  40.390  59.828  1.00 64.56           C
ATOM    103  CD2 TYR A  23      -6.565  39.276  58.734  1.00 64.56           C
ATOM    104  CE1 TYR A  23      -4.695  41.380  58.832  1.00 64.56           C
ATOM    105  CE2 TYR A  23      -6.568  40.275  57.744  1.00 64.56           C
ATOM    106  CZ  TYR A  23      -5.629  41.320  57.785  1.00 64.56           C
ATOM    107  OH  TYR A  23      -5.631  42.293  56.831  1.00 64.56           O
ATOM    108  N   ASP A  24      -2.605  37.688  59.178  1.00 65.10           N
ATOM    109  CA  ASP A  24      -1.310  38.302  58.986  1.00 65.10           C
ATOM    110  C   ASP A  24      -1.468  39.544  58.121  1.00 65.10           C
ATOM    111  O   ASP A  24      -1.920  39.461  56.980  1.00 65.10           O
ATOM    112  CB  ASP A  24      -0.289  37.298  58.407  1.00 65.10           C
ATOM    113  CG  ASP A  24       1.148  37.800  58.569  1.00 65.10           C
ATOM    114  OD1 ASP A  24       1.306  38.885  59.165  1.00 65.10           O1-
ATOM    115  OD2 ASP A  24       2.073  37.094  58.119  1.00 65.10           O
ATOM    116  N   ILE A  25      -1.030  40.685  58.672  1.00180.13           N
ATOM    117  CA  ILE A  25      -0.991  41.969  57.994  1.00180.13           C
ATOM    118  C   ILE A  25      -0.124  41.942  56.739  1.00180.13           C
ATOM    119  O   ILE A  25      -0.435  42.610  55.764  1.00180.13           O
ATOM    120  CB  ILE A  25      -0.497  43.076  58.962  1.00180.13           C
ATOM    121  CG1 ILE A  25      -0.668  44.462  58.337  1.00180.13           C
ATOM    122  CG2 ILE A  25       0.929  42.929  59.492  1.00180.13           C
ATOM    123  CD1 ILE A  25       0.466  45.102  57.527  1.00180.13           C
ATOM    124  N   ARG A  26       0.954  41.195  56.763  1.00130.59           N
ATOM    125  CA  ARG A  26       1.977  41.190  55.736  1.00130.59           C
ATOM    126  C   ARG A  26       1.473  40.514  54.469  1.00130.59           C
ATOM    127  O   ARG A  26       1.707  41.003  53.361  1.00130.59           O
ATOM    128  CB  ARG A  26       3.186  40.401  56.233  1.00130.59           C
ATOM    129  CG  ARG A  26       3.981  41.126  57.319  1.00130.59           C
ATOM    130  CD  ARG A  26       3.444  40.724  58.690  1.00130.59           C
ATOM    131  NE  ARG A  26       4.278  41.214  59.785  1.00130.59           N
ATOM    132  CZ  ARG A  26       5.027  40.389  60.528  1.00130.59           C
ATOM    133  NH1 ARG A  26       5.055  39.064  60.324  1.00130.59           N
ATOM    134  NH2 ARG A  26       5.782  40.914  61.501  1.00130.59           N1+
ATOM    135  N   LEU A  27       0.640  39.474  54.569  1.00106.51           N
ATOM    136  CA  LEU A  27       0.083  38.761  53.437  1.00106.51           C
ATOM    137  C   LEU A  27      -0.924  39.710  52.799  1.00106.51           C
ATOM    138  O   LEU A  27      -1.797  40.259  53.469  1.00106.51           O
ATOM    139  CB  LEU A  27      -0.591  37.452  53.859  1.00106.51           C
ATOM    140  CG  LEU A  27      -0.519  36.305  52.847  1.00106.51           C
ATOM    141  CD1 LEU A  27      -1.189  35.048  53.407  1.00106.51           C
ATOM    142  CD2 LEU A  27      -1.092  36.569  51.453  1.00106.51           C
ATOM    143  N   ARG A  28      -0.856  39.899  51.477  1.00206.11           N
ATOM    144  CA  ARG A  28      -1.832  40.616  50.676  1.00206.11           C
ATOM    145  C   ARG A  28      -3.151  39.855  50.746  1.00206.11           C
ATOM    146  O   ARG A  28      -3.155  38.623  50.713  1.00206.11           O
ATOM    147  CB  ARG A  28      -1.354  40.839  49.236  1.00206.11           C
ATOM    148  CG  ARG A  28      -0.941  39.618  48.409  1.00206.11           C
ATOM    149  CD  ARG A  28      -2.072  38.851  47.721  1.00206.11           C
ATOM    150  NE  ARG A  28      -2.312  39.283  46.338  1.00206.11           N
ATOM    151  CZ  ARG A  28      -3.228  38.745  45.523  1.00206.11           C
ATOM    152  NH1 ARG A  28      -3.583  37.467  45.739  1.00206.11           N
ATOM    153  NH2 ARG A  28      -3.180  39.121  44.238  1.00206.11           N1+
ATOM    154  N   PRO A  29      -4.317  40.527  50.806  1.00 78.87           N
ATOM    155  CA  PRO A  29      -5.633  39.889  50.752  1.00 78.87           C
ATOM    156  C   PRO A  29      -5.802  38.996  49.510  1.00 78.87           C
ATOM    157  O   PRO A  29      -5.355  39.351  48.419  1.00 78.87           O
ATOM    158  CB  PRO A  29      -6.623  41.053  50.730  1.00 78.87           C
ATOM    159  CG  PRO A  29      -5.875  42.236  51.325  1.00 78.87           C
ATOM    160  CD  PRO A  29      -4.406  41.954  51.076  1.00 78.87           C
ATOM    161  N   ASP A  30      -6.424  37.827  49.691  1.00 98.55           N
ATOM    162  CA  ASP A  30      -6.726  36.883  48.618  1.00 98.55           C
ATOM    163  C   ASP A  30      -7.902  37.431  47.796  1.00 98.55           C
ATOM    164  O   ASP A  30      -8.720  38.207  48.294  1.00 98.55           O
ATOM    165  CB  ASP A  30      -7.125  35.515  49.233  1.00 98.55           C
ATOM    166  CG  ASP A  30      -8.478  35.488  49.968  1.00 98.55           C
ATOM    167  OD1 ASP A  30      -8.771  36.468  50.690  1.00 98.55           O1-
ATOM    168  OD2 ASP A  30      -9.212  34.498  49.768  1.00 98.55           O
ATOM    169  N   PHE A  31      -8.004  36.988  46.541  1.00170.35           N
ATOM    170  CA  PHE A  31      -9.136  37.302  45.669  1.00170.35           C
ATOM    171  C   PHE A  31      -9.589  36.104  44.859  1.00170.35           C
ATOM    172  O   PHE A  31     -10.402  36.269  43.952  1.00170.35           O
ATOM    173  CB  PHE A  31      -8.847  38.530  44.793  1.00170.35           C
ATOM    174  CG  PHE A  31      -8.723  39.779  45.614  1.00170.35           C
ATOM    175  CD1 PHE A  31      -9.885  40.470  46.011  1.00170.35           C
ATOM    176  CD2 PHE A  31      -7.461  40.164  46.090  1.00170.35           C
ATOM    177  CE1 PHE A  31      -9.780  41.569  46.878  1.00170.35           C
ATOM    178  CE2 PHE A  31      -7.379  41.213  47.008  1.00170.35           C
ATOM    179  CZ  PHE A  31      -8.517  41.940  47.367  1.00170.35           C
ATOM    180  N   GLY A  32      -9.016  34.922  45.117  1.00198.30           N
ATOM    181  CA  GLY A  32      -9.172  33.770  44.245  1.00198.30           C
ATOM    182  C   GLY A  32      -8.110  33.789  43.140  1.00198.30           C
ATOM    183  O   GLY A  32      -8.315  33.153  42.109  1.00198.30           O
ATOM    184  N   GLY A  33      -7.035  34.586  43.298  1.00 62.84           N
ATOM    185  CA  GLY A  33      -5.987  34.769  42.300  1.00 62.84           C
ATOM    186  C   GLY A  33      -5.844  36.183  41.706  1.00 62.84           C
ATOM    187  O   GLY A  33      -4.700  36.571  41.480  1.00 62.84           O
ATOM    188  N   PRO A  34      -6.913  36.966  41.411  1.00 88.46           N
ATOM    189  CA  PRO A  34      -6.781  38.320  40.866  1.00 88.46           C
ATOM    190  C   PRO A  34      -6.057  39.314  41.792  1.00 88.46           C
ATOM    191  O   PRO A  34      -5.928  39.064  42.992  1.00 88.46           O
ATOM    192  CB  PRO A  34      -8.204  38.797  40.519  1.00 88.46           C
ATOM    193  CG  PRO A  34      -9.169  37.746  41.021  1.00 88.46           C
ATOM    194  CD  PRO A  34      -8.311  36.568  41.453  1.00 88.46           C
ATOM    195  N   PRO A  35      -5.604  40.471  41.230  1.00 72.87           N
ATOM    196  CA  PRO A  35      -4.965  41.530  41.988  1.00 72.87           C
ATOM    197  C   PRO A  35      -5.926  42.174  42.981  1.00 72.87           C
ATOM    198  O   PRO A  35      -7.128  42.130  42.735  1.00 72.87           O
ATOM    199  CB  PRO A  35      -4.480  42.540  40.947  1.00 72.87           C
ATOM    200  CG  PRO A  35      -5.389  42.316  39.740  1.00 72.87           C
ATOM    201  CD  PRO A  35      -5.797  40.846  39.843  1.00 72.87           C
ATOM    202  N   VAL A  36      -5.372  42.824  44.004  1.00 51.85           N
ATOM    203  CA  VAL A  36      -6.115  43.635  44.953  1.00 51.85           C
ATOM    204  C   VAL A  36      -6.485  44.928  44.236  1.00 51.85           C
ATOM    205  O   VAL A  36      -5.602  45.624  43.736  1.00 51.85           O
ATOM    206  CB  VAL A  36      -5.265  43.994  46.176  1.00 51.85           C
ATOM    207  CG1 VAL A  36      -6.086  44.802  47.185  1.00 51.85           C
ATOM    208  CG2 VAL A  36      -4.523  42.840  46.859  1.00 51.85           C
ATOM    209  N   ALA A  37      -7.772  45.162  43.976  1.00 36.84           N
ATOM    210  CA  ALA A  37      -8.231  46.413  43.401  1.00 36.84           C
ATOM    211  C   ALA A  37      -8.382  47.453  44.504  1.00 36.84           C
ATOM    212  O   ALA A  37      -9.155  47.226  45.431  1.00 36.84           O
ATOM    213  CB  ALA A  37      -9.590  46.187  42.736  1.00 36.84           C
ATOM    214  N   VAL A  38      -7.582  48.516  44.413  1.00 49.57           N
ATOM    215  CA  VAL A  38      -7.634  49.620  45.353  1.00 49.57           C
ATOM    216  C   VAL A  38      -8.242  50.805  44.618  1.00 49.57           C
ATOM    217  O   VAL A  38      -7.680  51.354  43.671  1.00 49.57           O
ATOM    218  CB  VAL A  38      -6.239  50.001  45.848  1.00 49.57           C
ATOM    219  CG1 VAL A  38      -6.271  51.174  46.829  1.00 49.57           C
ATOM    220  CG2 VAL A  38      -5.544  48.789  46.466  1.00 49.57           C
ATOM    221  N   GLY A  39      -9.470  51.147  45.001  1.00 30.40           N
ATOM    222  CA  GLY A  39     -10.125  52.328  44.478  1.00 30.40           C
ATOM    223  C   GLY A  39      -9.670  53.556  45.251  1.00 30.40           C
ATOM    224  O   GLY A  39      -9.479  53.459  46.459  1.00 30.40           O
ATOM    225  N   MET A  40      -9.364  54.634  44.528  1.00 77.96           N
ATOM    226  CA  MET A  40      -8.776  55.825  45.111  1.00 77.96           C
ATOM    227  C   MET A  40      -9.670  57.031  44.860  1.00 77.96           C
ATOM    228  O   MET A  40     -10.006  57.330  43.712  1.00 77.96           O
ATOM    229  CB  MET A  40      -7.363  56.027  44.559  1.00 77.96           C
ATOM    230  CG  MET A  40      -6.392  54.963  45.072  1.00 77.96           C
ATOM    231  SD  MET A  40      -4.687  55.169  44.503  1.00 77.96           S
ATOM    232  CE  MET A  40      -3.844  54.465  45.943  1.00 77.96           C
ATOM    233  N   ASN A  41     -10.007  57.719  45.944  1.00 58.41           N
ATOM    234  CA  ASN A  41     -10.580  59.049  45.929  1.00 58.41           C
ATOM    235  C   ASN A  41      -9.526  59.979  46.525  1.00 58.41           C
ATOM    236  O   ASN A  41      -8.722  59.593  47.374  1.00 58.41           O
ATOM    237  CB  ASN A  41     -11.896  59.069  46.733  1.00 58.41           C
ATOM    238  CG  ASN A  41     -12.574  60.437  46.672  1.00 58.41           C
ATOM    239  ND2 ASN A  41     -12.426  61.263  47.710  1.00 58.41           N
ATOM    240  OD1 ASN A  41     -13.188  60.760  45.662  1.00 58.41           O
ATOM    241  N   ILE A  42      -9.552  61.229  46.068  1.00144.55           N
ATOM    242  CA  ILE A  42      -8.640  62.263  46.513  1.00144.55           C
ATOM    243  C   ILE A  42      -9.435  63.546  46.711  1.00144.55           C
ATOM    244  O   ILE A  42     -10.197  63.947  45.834  1.00144.55           O
ATOM    245  CB  ILE A  42      -7.461  62.360  45.543  1.00144.55           C
ATOM    246  CG1 ILE A  42      -6.349  63.282  46.047  1.00144.55           C
ATOM    247  CG2 ILE A  42      -7.891  62.761  44.131  1.00144.55           C
ATOM    248  CD1 ILE A  42      -5.646  62.675  47.260  1.00144.55           C
ATOM    249  N   ASP A  43      -9.231  64.185  47.865  1.00 90.76           N
ATOM    250  CA  ASP A  43      -9.736  65.516  48.135  1.00 90.76           C
ATOM    251  C   ASP A  43      -8.523  66.423  48.257  1.00 90.76           C
ATOM    252  O   ASP A  43      -7.698  66.196  49.133  1.00 90.76           O
ATOM    253  CB  ASP A  43     -10.586  65.523  49.417  1.00 90.76           C
ATOM    254  CG  ASP A  43     -11.345  66.838  49.626  1.00 90.76           C
ATOM    255  OD1 ASP A  43     -10.706  67.912  49.585  1.00 90.76           O1-
ATOM    256  OD2 ASP A  43     -12.572  66.743  49.832  1.00 90.76           O
ATOM    257  N   ILE A  44      -8.429  67.462  47.423  1.00112.50           N
ATOM    258  CA  ILE A  44      -7.387  68.470  47.558  1.00112.50           C
ATOM    259  C   ILE A  44      -7.941  69.592  48.435  1.00112.50           C
ATOM    260  O   ILE A  44      -8.897  70.270  48.054  1.00112.50           O
ATOM    261  CB  ILE A  44      -7.022  69.041  46.177  1.00112.50           C
ATOM    262  CG1 ILE A  44      -6.595  67.954  45.180  1.00112.50           C
ATOM    263  CG2 ILE A  44      -5.931  70.124  46.287  1.00112.50           C
ATOM    264  CD1 ILE A  44      -5.424  67.063  45.611  1.00112.50           C
ATOM    265  N   ALA A  45      -7.304  69.804  49.596  1.00 64.70           N
ATOM    266  CA  ALA A  45      -7.659  70.878  50.513  1.00 64.70           C
ATOM    267  C   ALA A  45      -7.018  72.208  50.098  1.00 64.70           C
ATOM    268  O   ALA A  45      -7.675  73.239  50.136  1.00 64.70           O
ATOM    269  CB  ALA A  45      -7.197  70.553  51.940  1.00 64.70           C
ATOM    270  N   SER A  46      -5.738  72.231  49.723  1.00 62.55           N
ATOM    271  CA  SER A  46      -5.065  73.481  49.385  1.00 62.55           C
ATOM    272  C   SER A  46      -3.973  73.216  48.375  1.00 62.55           C
ATOM    273  O   SER A  46      -3.272  72.218  48.489  1.00 62.55           O
ATOM    274  CB  SER A  46      -4.607  74.251  50.646  1.00 62.55           C
ATOM    275  OG  SER A  46      -3.397  73.759  51.193  1.00 62.55           O
ATOM    276  N   ILE A  47      -3.832  74.130  47.412  1.00 67.54           N
ATOM    277  CA  ILE A  47      -2.731  74.181  46.467  1.00 67.54           C
ATOM    278  C   ILE A  47      -2.091  75.539  46.672  1.00 67.54           C
ATOM    279  O   ILE A  47      -2.742  76.570  46.497  1.00 67.54           O
ATOM    280  CB  ILE A  47      -3.229  74.038  45.012  1.00 67.54           C
ATOM    281  CG1 ILE A  47      -3.876  72.660  44.781  1.00 67.54           C
ATOM    282  CG2 ILE A  47      -2.084  74.281  44.002  1.00 67.54           C
ATOM    283  CD1 ILE A  47      -4.674  72.569  43.475  1.00 67.54           C
ATOM    284  N   ASP A  48      -0.802  75.527  46.989  1.00 81.02           N
ATOM    285  CA  ASP A  48      -0.056  76.734  47.239  1.00 81.02           C
ATOM    286  C   ASP A  48       1.397  76.603  46.820  1.00 81.02           C
ATOM    287  O   ASP A  48       1.773  75.605  46.208  1.00 81.02           O
ATOM    288  CB  ASP A  48      -0.242  77.147  48.682  1.00 81.02           C
ATOM    289  CG  ASP A  48       0.320  76.214  49.754  1.00 81.02           C
ATOM    290  OD1 ASP A  48      -0.276  75.128  49.914  1.00 81.02           O1-
ATOM    291  OD2 ASP A  48       1.295  76.595  50.435  1.00 81.02           O
ATOM    292  N   MET A  49       2.195  77.637  47.156  1.00 83.64           N
ATOM    293  CA  MET A  49       3.637  77.793  46.945  1.00 83.64           C
ATOM    294  C   MET A  49       4.062  77.246  45.583  1.00 83.64           C
ATOM    295  O   MET A  49       4.918  76.366  45.503  1.00 83.64           O
ATOM    296  CB  MET A  49       4.453  77.070  48.043  1.00 83.64           C
ATOM    297  CG  MET A  49       4.294  77.651  49.440  1.00 83.64           C
ATOM    298  SD  MET A  49       5.075  76.654  50.733  1.00 83.64           S
ATOM    299  CE  MET A  49       4.467  77.552  52.182  1.00 83.64           C
ATOM    300  N   VAL A  50       3.409  77.706  44.510  1.00118.74           N
ATOM    301  CA  VAL A  50       3.769  77.310  43.160  1.00118.74           C
ATOM    302  C   VAL A  50       5.047  78.073  42.817  1.00118.74           C
ATOM    303  O   VAL A  50       5.021  79.271  42.566  1.00118.74           O
ATOM    304  CB  VAL A  50       2.606  77.602  42.197  1.00118.74           C
ATOM    305  CG1 VAL A  50       2.094  79.044  42.246  1.00118.74           C
ATOM    306  CG2 VAL A  50       2.929  77.169  40.758  1.00118.74           C
ATOM    307  N   SER A  51       6.178  77.372  42.900  1.00 91.72           N
ATOM    308  CA  SER A  51       7.496  77.923  42.670  1.00 91.72           C
ATOM    309  C   SER A  51       7.807  77.694  41.195  1.00 91.72           C
ATOM    310  O   SER A  51       7.889  76.550  40.745  1.00 91.72           O
ATOM    311  CB  SER A  51       8.510  77.143  43.525  1.00 91.72           C
ATOM    312  OG  SER A  51       8.326  77.472  44.887  1.00 91.72           O
ATOM    313  N   GLU A  52       7.969  78.795  40.448  1.00116.73           N
ATOM    314  CA  GLU A  52       8.309  78.771  39.030  1.00116.73           C
ATOM    315  C   GLU A  52       9.781  78.416  38.835  1.00116.73           C
ATOM    316  O   GLU A  52      10.085  77.707  37.882  1.00116.73           O
ATOM    317  CB  GLU A  52       8.087  80.141  38.350  1.00116.73           C
ATOM    318  CG  GLU A  52       6.678  80.734  38.514  1.00116.73           C
ATOM    319  CD  GLU A  52       6.555  81.553  39.796  1.00116.73           C
ATOM    320  OE1 GLU A  52       7.190  82.628  39.856  1.00116.73           O1-
ATOM    321  OE2 GLU A  52       5.842  81.085  40.702  1.00116.73           O
ATOM    322  N   VAL A  53      10.677  78.888  39.726  1.00 51.27           N
ATOM    323  CA  VAL A  53      12.122  78.659  39.653  1.00 51.27           C
ATOM    324  C   VAL A  53      12.447  77.179  39.808  1.00 51.27           C
ATOM    325  O   VAL A  53      13.092  76.584  38.945  1.00 51.27           O
ATOM    326  CB  VAL A  53      12.899  79.482  40.707  1.00 51.27           C
ATOM    327  CG1 VAL A  53      14.424  79.264  40.596  1.00 51.27           C
ATOM    328  CG2 VAL A  53      12.589  80.977  40.591  1.00 51.27           C
ATOM    329  N   ASN A  54      11.972  76.611  40.920  1.00 92.45           N
ATOM    330  CA  ASN A  54      12.180  75.223  41.299  1.00 92.45           C
ATOM    331  C   ASN A  54      11.278  74.287  40.496  1.00 92.45           C
ATOM    332  O   ASN A  54      11.553  73.090  40.458  1.00 92.45           O
ATOM    333  CB  ASN A  54      11.847  75.053  42.794  1.00 92.45           C
ATOM    334  CG  ASN A  54      12.745  75.918  43.676  1.00 92.45           C
ATOM    335  ND2 ASN A  54      13.875  75.360  44.108  1.00 92.45           N
ATOM    336  OD1 ASN A  54      12.430  77.073  43.952  1.00 92.45           O
ATOM    337  N   MET A  55      10.216  74.825  39.865  1.00 70.98           N
ATOM    338  CA  MET A  55       9.216  74.101  39.084  1.00 70.98           C
ATOM    339  C   MET A  55       8.574  73.014  39.942  1.00 70.98           C
ATOM    340  O   MET A  55       8.621  71.830  39.614  1.00 70.98           O
ATOM    341  CB  MET A  55       9.821  73.555  37.781  1.00 70.98           C
ATOM    342  CG  MET A  55      10.135  74.689  36.819  1.00 70.98           C
ATOM    343  SD  MET A  55      10.522  74.150  35.154  1.00 70.98           S
ATOM    344  CE  MET A  55      10.664  75.808  34.441  1.00 70.98           C
ATOM    345  N   ASP A  56       8.047  73.452  41.087  1.00 85.60           N
ATOM    346  CA  ASP A  56       7.389  72.657  42.107  1.00 85.60           C
ATOM    347  C   ASP A  56       6.174  73.420  42.593  1.00 85.60           C
ATOM    348  O   ASP A  56       6.042  74.621  42.375  1.00 85.60           O
ATOM    349  CB  ASP A  56       8.323  72.324  43.295  1.00 85.60           C
ATOM    350  CG  ASP A  56       9.593  71.577  42.917  1.00 85.60           C
ATOM    351  OD1 ASP A  56       9.484  70.630  42.122  1.00 85.60           O1-
ATOM    352  OD2 ASP A  56      10.664  71.933  43.447  1.00 85.60           O
ATOM    353  N   TYR A  57       5.301  72.719  43.304  1.00157.84           N
ATOM    354  CA  TYR A  57       4.186  73.301  44.021  1.00157.84           C
ATOM    355  C   TYR A  57       3.906  72.433  45.234  1.00157.84           C
ATOM    356  O   TYR A  57       4.177  71.232  45.203  1.00157.84           O
ATOM    357  CB  TYR A  57       2.980  73.517  43.097  1.00157.84           C
ATOM    358  CG  TYR A  57       2.288  72.224  42.745  1.00157.84           C
ATOM    359  CD1 TYR A  57       2.905  71.304  41.877  1.00157.84           C
ATOM    360  CD2 TYR A  57       1.068  71.909  43.361  1.00157.84           C
ATOM    361  CE1 TYR A  57       2.310  70.058  41.644  1.00157.84           C
ATOM    362  CE2 TYR A  57       0.423  70.712  43.038  1.00157.84           C
ATOM    363  CZ  TYR A  57       1.049  69.783  42.189  1.00157.84           C
ATOM    364  OH  TYR A  57       0.429  68.629  41.855  1.00157.84           O
ATOM    365  N   THR A  58       3.325  73.027  46.280  1.00118.04           N
ATOM    366  CA  THR A  58       2.885  72.274  47.438  1.00118.04           C
ATOM    367  C   THR A  58       1.366  72.142  47.388  1.00118.04           C
ATOM    368  O   THR A  58       0.659  73.037  46.927  1.00118.04           O
ATOM    369  CB  THR A  58       3.410  72.915  48.742  1.00118.04           C
ATOM    370  CG2 THR A  58       2.667  74.155  49.179  1.00118.04           C
ATOM    371  OG1 THR A  58       3.248  72.032  49.831  1.00118.04           O
ATOM    372  N   LEU A  59       0.871  71.012  47.885  1.00160.59           N
ATOM    373  CA  LEU A  59      -0.541  70.801  48.105  1.00160.59           C
ATOM    374  C   LEU A  59      -0.747  69.954  49.339  1.00160.59           C
ATOM    375  O   LEU A  59       0.071  69.087  49.632  1.00160.59           O
ATOM    376  CB  LEU A  59      -1.267  70.306  46.838  1.00160.59           C
ATOM    377  CG  LEU A  59      -0.943  68.882  46.342  1.00160.59           C
ATOM    378  CD1 LEU A  59      -1.581  67.742  47.164  1.00160.59           C
ATOM    379  CD2 LEU A  59      -1.497  68.734  44.930  1.00160.59           C
ATOM    380  N   THR A  60      -1.884  70.154  50.007  1.00111.03           N
ATOM    381  CA  THR A  60      -2.375  69.258  51.034  1.00111.03           C
ATOM    382  C   THR A  60      -3.644  68.600  50.509  1.00111.03           C
ATOM    383  O   THR A  60      -4.459  69.231  49.834  1.00111.03           O
ATOM    384  CB  THR A  60      -2.563  70.001  52.370  1.00111.03           C
ATOM    385  CG2 THR A  60      -3.798  70.894  52.407  1.00111.03           C
ATOM    386  OG1 THR A  60      -2.719  69.061  53.416  1.00111.03           O
ATOM    387  N   MET A  61      -3.789  67.326  50.810  1.00104.92           N
ATOM    388  CA  MET A  61      -4.828  66.456  50.303  1.00104.92           C
ATOM    389  C   MET A  61      -5.182  65.424  51.362  1.00104.92           C
ATOM    390  O   MET A  61      -4.411  65.022  52.235  1.00104.92           O
ATOM    391  CB  MET A  61      -4.404  65.815  48.980  1.00104.92           C
ATOM    392  CG  MET A  61      -3.187  64.902  49.138  1.00104.92           C
ATOM    393  SD  MET A  61      -2.431  64.241  47.628  1.00104.92           S
ATOM    394  CE  MET A  61      -0.937  63.657  48.461  1.00104.92           C
ATOM    395  N   TYR A  62      -6.431  64.903  51.246  1.00105.34           N
ATOM    396  CA  TYR A  62      -6.927  63.765  51.993  1.00105.34           C
ATOM    397  C   TYR A  62      -6.968  62.621  51.003  1.00105.34           C
ATOM    398  O   TYR A  62      -7.776  62.623  50.072  1.00105.34           O
ATOM    399  CB  TYR A  62      -8.355  64.017  52.484  1.00105.34           C
ATOM    400  CG  TYR A  62      -8.451  65.246  53.347  1.00105.34           C
ATOM    401  CD1 TYR A  62      -8.511  66.526  52.766  1.00105.34           C
ATOM    402  CD2 TYR A  62      -8.462  65.114  54.741  1.00105.34           C
ATOM    403  CE1 TYR A  62      -8.504  67.665  53.584  1.00105.34           C
ATOM    404  CE2 TYR A  62      -8.499  66.256  55.552  1.00105.34           C
ATOM    405  CZ  TYR A  62      -8.456  67.530  54.979  1.00105.34           C
ATOM    406  OH  TYR A  62      -8.371  68.621  55.784  1.00105.34           O
ATOM    407  N   PHE A  63      -6.108  61.631  51.241  1.00102.90           N
ATOM    408  CA  PHE A  63      -6.040  60.456  50.396  1.00102.90           C
ATOM    409  C   PHE A  63      -7.033  59.451  50.960  1.00102.90           C
ATOM    410  O   PHE A  63      -6.994  59.178  52.162  1.00102.90           O
ATOM    411  CB  PHE A  63      -4.641  59.848  50.496  1.00102.90           C
ATOM    412  CG  PHE A  63      -4.400  59.012  49.263  1.00102.90           C
ATOM    413  CD1 PHE A  63      -5.046  57.786  49.075  1.00102.90           C
ATOM    414  CD2 PHE A  63      -3.734  59.623  48.196  1.00102.90           C
ATOM    415  CE1 PHE A  63      -5.061  57.197  47.806  1.00102.90           C
ATOM    416  CE2 PHE A  63      -3.650  58.979  46.958  1.00102.90           C
ATOM    417  CZ  PHE A  63      -4.356  57.789  46.752  1.00102.90           C
ATOM    418  N   GLN A  64      -7.893  58.918  50.093  1.00 46.73           N
ATOM    419  CA  GLN A  64      -8.850  57.884  50.433  1.00 46.73           C
ATOM    420  C   GLN A  64      -8.577  56.653  49.573  1.00 46.73           C
ATOM    421  O   GLN A  64      -8.650  56.740  48.352  1.00 46.73           O
ATOM    422  CB  GLN A  64     -10.266  58.381  50.186  1.00 46.73           C
ATOM    423  CG  GLN A  64     -10.681  59.585  51.047  1.00 46.73           C
ATOM    424  CD  GLN A  64     -12.133  60.015  50.822  1.00 46.73           C
ATOM    425  NE2 GLN A  64     -12.925  59.239  50.077  1.00 46.73           N
ATOM    426  OE1 GLN A  64     -12.543  61.065  51.307  1.00 46.73           O
ATOM    427  N   GLN A  65      -8.271  55.532  50.188  1.00 48.80           N
ATOM    428  CA  GLN A  65      -8.126  54.238  49.544  1.00 48.80           C
ATOM    429  C   GLN A  65      -9.209  53.291  50.037  1.00 48.80           C
ATOM    430  O   GLN A  65      -9.562  53.313  51.214  1.00 48.80           O
ATOM    431  CB  GLN A  65      -6.795  53.576  49.904  1.00 48.80           C
ATOM    432  CG  GLN A  65      -5.602  54.349  49.347  1.00 48.80           C
ATOM    433  CD  GLN A  65      -4.276  54.011  50.003  1.00 48.80           C
ATOM    434  NE2 GLN A  65      -4.104  52.806  50.544  1.00 48.80           N
ATOM    435  OE1 GLN A  65      -3.371  54.847  50.040  1.00 48.80           O
ATOM    436  N   ALA A  66      -9.725  52.443  49.131  1.00 42.62           N
ATOM    437  CA  ALA A  66     -10.638  51.378  49.483  1.00 42.62           C
ATOM    438  C   ALA A  66     -10.336  50.113  48.706  1.00 42.62           C
ATOM    439  O   ALA A  66     -10.288  50.137  47.483  1.00 42.62           O
ATOM    440  CB  ALA A  66     -12.106  51.820  49.396  1.00 42.62           C
ATOM    441  N   TRP A  67     -10.172  49.008  49.433  1.00 61.55           N
ATOM    442  CA  TRP A  67      -9.985  47.662  48.913  1.00 61.55           C
ATOM    443  C   TRP A  67     -10.840  46.720  49.742  1.00 61.55           C
ATOM    444  O   TRP A  67     -11.239  47.061  50.853  1.00 61.55           O
ATOM    445  CB  TRP A  67      -8.504  47.249  48.941  1.00 61.55           C
ATOM    446  CG  TRP A  67      -7.890  47.170  50.308  1.00 61.55           C
ATOM    447  CD1 TRP A  67      -7.745  46.056  51.064  1.00 61.55           C
ATOM    448  CD2 TRP A  67      -7.379  48.268  51.109  1.00 61.55           C
ATOM    449  CE2 TRP A  67      -6.953  47.749  52.367  1.00 61.55           C
ATOM    450  CE3 TRP A  67      -7.248  49.659  50.899  1.00 61.55           C
ATOM    451  NE1 TRP A  67      -7.190  46.394  52.282  1.00 61.55           N
ATOM    452  CZ2 TRP A  67      -6.438  48.577  53.376  1.00 61.55           C
ATOM    453  CZ3 TRP A  67      -6.730  50.491  51.905  1.00 61.55           C
ATOM    454  CH2 TRP A  67      -6.326  49.956  53.140  1.00 61.55           C
ATOM    455  N   ARG A  68     -11.072  45.511  49.228  1.00 84.45           N
ATOM    456  CA  ARG A  68     -11.752  44.474  49.984  1.00 84.45           C
ATOM    457  C   ARG A  68     -10.729  43.483  50.500  1.00 84.45           C
ATOM    458  O   ARG A  68      -9.848  43.046  49.774  1.00 84.45           O
ATOM    459  CB  ARG A  68     -12.794  43.779  49.102  1.00 84.45           C
ATOM    460  CG  ARG A  68     -13.924  44.754  48.750  1.00 84.45           C
ATOM    461  CD  ARG A  68     -15.192  44.066  48.249  1.00 84.45           C
ATOM    462  NE  ARG A  68     -16.288  45.035  48.142  1.00 84.45           N
ATOM    463  CZ  ARG A  68     -17.565  44.733  47.859  1.00 84.45           C
ATOM    464  NH1 ARG A  68     -17.938  43.466  47.629  1.00 84.45           N
ATOM    465  NH2 ARG A  68     -18.478  45.711  47.813  1.00 84.45           N1+
ATOM    466  N   ASP A  69     -10.871  43.122  51.773  1.00 76.00           N
ATOM    467  CA  ASP A  69     -10.111  42.071  52.405  1.00 76.00           C
ATOM    468  C   ASP A  69     -11.133  41.145  53.036  1.00 76.00           C
ATOM    469  O   ASP A  69     -11.679  41.459  54.092  1.00 76.00           O
ATOM    470  CB  ASP A  69      -9.079  42.672  53.376  1.00 76.00           C
ATOM    471  CG  ASP A  69      -8.110  41.649  53.979  1.00 76.00           C
ATOM    472  OD1 ASP A  69      -8.315  40.430  53.793  1.00 76.00           O1-
ATOM    473  OD2 ASP A  69      -7.124  42.109  54.588  1.00 76.00           O
ATOM    474  N   LYS A  70     -11.371  39.999  52.381  1.00 51.21           N
ATOM    475  CA  LYS A  70     -12.324  38.972  52.798  1.00 51.21           C
ATOM    476  C   LYS A  70     -12.022  38.430  54.194  1.00 51.21           C
ATOM    477  O   LYS A  70     -12.940  38.037  54.907  1.00 51.21           O
ATOM    478  CB  LYS A  70     -12.278  37.789  51.819  1.00 51.21           C
ATOM    479  CG  LYS A  70     -12.743  38.113  50.397  1.00 51.21           C
ATOM    480  CD  LYS A  70     -12.533  36.904  49.477  1.00 51.21           C
ATOM    481  CE  LYS A  70     -12.952  37.170  48.030  1.00 51.21           C
ATOM    482  NZ  LYS A  70     -12.705  35.983  47.195  1.00 51.21           N1+
ATOM    483  N   ARG A  71     -10.743  38.448  54.599  1.00 91.91           N
ATOM    484  CA  ARG A  71     -10.302  38.012  55.914  1.00 91.91           C
ATOM    485  C   ARG A  71     -10.847  38.919  57.025  1.00 91.91           C
ATOM    486  O   ARG A  71     -11.054  38.422  58.125  1.00 91.91           O
ATOM    487  CB  ARG A  71      -8.774  38.040  55.980  1.00 91.91           C
ATOM    488  CG  ARG A  71      -8.055  37.162  54.948  1.00 91.91           C
ATOM    489  CD  ARG A  71      -6.535  37.292  55.059  1.00 91.91           C
ATOM    490  NE  ARG A  71      -6.092  38.640  54.676  1.00 91.91           N
ATOM    491  CZ  ARG A  71      -4.844  39.105  54.826  1.00 91.91           C
ATOM    492  NH1 ARG A  71      -3.885  38.323  55.334  1.00 91.91           N
ATOM    493  NH2 ARG A  71      -4.561  40.363  54.470  1.00 91.91           N1+
ATOM    494  N   LEU A  72     -11.100  40.208  56.733  1.00105.61           N
ATOM    495  CA  LEU A  72     -11.610  41.206  57.671  1.00105.61           C
ATOM    496  C   LEU A  72     -13.134  41.234  57.776  1.00105.61           C
ATOM    497  O   LEU A  72     -13.632  41.916  58.669  1.00105.61           O
ATOM    498  CB  LEU A  72     -11.160  42.617  57.228  1.00105.61           C
ATOM    499  CG  LEU A  72      -9.633  42.785  57.229  1.00105.61           C
ATOM    500  CD1 LEU A  72      -9.224  44.182  56.764  1.00105.61           C
ATOM    501  CD2 LEU A  72      -9.022  42.475  58.604  1.00105.61           C
ATOM    502  N   SER A  73     -13.878  40.507  56.926  1.00 82.88           N
ATOM    503  CA  SER A  73     -15.336  40.456  56.977  1.00 82.88           C
ATOM    504  C   SER A  73     -15.796  39.650  58.207  1.00 82.88           C
ATOM    505  O   SER A  73     -15.705  38.423  58.237  1.00 82.88           O
ATOM    506  CB  SER A  73     -15.860  39.854  55.650  1.00 82.88           C
ATOM    507  OG  SER A  73     -15.742  38.457  55.522  1.00 82.88           O
ATOM    508  N   TYR A  74     -16.271  40.346  59.243  1.00169.87           N
ATOM    509  CA  TYR A  74     -16.773  39.730  60.469  1.00169.87           C
ATOM    510  C   TYR A  74     -18.261  39.436  60.348  1.00169.87           C
ATOM    511  O   TYR A  74     -18.686  38.324  60.651  1.00169.87           O
ATOM    512  CB  TYR A  74     -16.573  40.678  61.657  1.00169.87           C
ATOM    513  CG  TYR A  74     -17.015  42.116  61.449  1.00169.87           C
ATOM    514  CD1 TYR A  74     -16.253  42.998  60.660  1.00169.87           C
ATOM    515  CD2 TYR A  74     -18.183  42.584  62.070  1.00169.87           C
ATOM    516  CE1 TYR A  74     -16.705  44.302  60.417  1.00169.87           C
ATOM    517  CE2 TYR A  74     -18.617  43.905  61.861  1.00169.87           C
ATOM    518  CZ  TYR A  74     -17.905  44.748  60.999  1.00169.87           C
ATOM    519  OH  TYR A  74     -18.381  45.994  60.742  1.00169.87           O
ATOM    520  N   ASN A  75     -19.048  40.425  59.913  1.00 88.18           N
ATOM    521  CA  ASN A  75     -20.489  40.298  59.853  1.00 88.18           C
ATOM    522  C   ASN A  75     -20.906  39.508  58.649  1.00 88.18           C
ATOM    523  O   ASN A  75     -21.690  38.593  58.841  1.00 88.18           O
ATOM    524  CB  ASN A  75     -21.134  41.674  59.732  1.00 88.18           C
ATOM    525  CG  ASN A  75     -21.270  42.419  61.031  1.00 88.18           C
ATOM    526  ND2 ASN A  75     -21.128  41.731  62.166  1.00 88.18           N
ATOM    527  OD1 ASN A  75     -21.501  43.623  61.007  1.00 88.18           O
ATOM    528  N   VAL A  76     -20.421  39.866  57.448  1.00 95.74           N
ATOM    529  CA  VAL A  76     -20.972  39.408  56.175  1.00 95.74           C
ATOM    530  C   VAL A  76     -22.307  40.171  56.009  1.00 95.74           C
ATOM    531  O   VAL A  76     -22.404  41.317  56.448  1.00 95.74           O
ATOM    532  CB  VAL A  76     -20.973  37.843  56.074  1.00 95.74           C
ATOM    533  CG1 VAL A  76     -21.418  37.299  54.707  1.00 95.74           C
ATOM    534  CG2 VAL A  76     -19.579  37.273  56.419  1.00 95.74           C
ATOM    535  N   ILE A  77     -23.353  39.570  55.428  1.00108.84           N
ATOM    536  CA  ILE A  77     -24.685  40.164  55.394  1.00108.84           C
ATOM    537  C   ILE A  77     -25.395  40.318  56.759  1.00108.84           C
ATOM    538  O   ILE A  77     -25.996  41.380  56.921  1.00108.84           O
ATOM    539  CB  ILE A  77     -25.611  39.433  54.394  1.00108.84           C
ATOM    540  CG1 ILE A  77     -26.905  40.253  54.164  1.00108.84           C
ATOM    541  CG2 ILE A  77     -25.931  37.977  54.787  1.00108.84           C
ATOM    542  CD1 ILE A  77     -27.740  39.793  52.970  1.00108.84           C
ATOM    543  N   PRO A  78     -25.396  39.352  57.721  1.00185.40           N
ATOM    544  CA  PRO A  78     -26.288  39.401  58.889  1.00185.40           C
ATOM    545  C   PRO A  78     -26.127  40.644  59.756  1.00185.40           C
ATOM    546  O   PRO A  78     -25.069  41.277  59.764  1.00185.40           O
ATOM    547  CB  PRO A  78     -26.068  38.099  59.671  1.00185.40           C
ATOM    548  CG  PRO A  78     -24.689  37.651  59.255  1.00185.40           C
ATOM    549  CD  PRO A  78     -24.560  38.155  57.820  1.00185.40           C
ATOM    550  N   LEU A  79     -27.229  40.996  60.434  1.00202.02           N
ATOM    551  CA  LEU A  79     -27.389  42.235  61.178  1.00202.02           C
ATOM    552  C   LEU A  79     -26.356  42.364  62.287  1.00202.02           C
ATOM    553  O   LEU A  79     -26.167  41.447  63.084  1.00202.02           O
ATOM    554  CB  LEU A  79     -28.789  42.324  61.814  1.00202.02           C
ATOM    555  CG  LEU A  79     -29.973  42.292  60.833  1.00202.02           C
ATOM    556  CD1 LEU A  79     -31.290  42.443  61.610  1.00202.02           C
ATOM    557  CD2 LEU A  79     -29.863  43.362  59.734  1.00202.02           C
ATOM    558  N   ASN A  80     -25.728  43.538  62.306  1.00121.05           N
ATOM    559  CA  ASN A  80     -24.805  44.073  63.291  1.00121.05           C
ATOM    560  C   ASN A  80     -24.382  45.442  62.727  1.00121.05           C
ATOM    561  O   ASN A  80     -24.960  45.915  61.743  1.00121.05           O
ATOM    562  CB  ASN A  80     -23.633  43.093  63.490  1.00121.05           C
ATOM    563  CG  ASN A  80     -22.651  43.452  64.604  1.00121.05           C
ATOM    564  ND2 ASN A  80     -23.187  43.693  65.797  1.00121.05           N
ATOM    565  OD1 ASN A  80     -21.438  43.492  64.408  1.00121.05           O
ATOM    566  N   LEU A  81     -23.405  46.116  63.357  1.00 48.14           N
ATOM    567  CA  LEU A  81     -22.935  47.429  62.927  1.00 48.14           C
ATOM    568  C   LEU A  81     -22.354  47.347  61.526  1.00 48.14           C
ATOM    569  O   LEU A  81     -21.617  46.407  61.228  1.00 48.14           O
ATOM    570  CB  LEU A  81     -21.868  47.987  63.885  1.00 48.14           C
ATOM    571  CG  LEU A  81     -22.364  48.251  65.318  1.00 48.14           C
ATOM    572  CD1 LEU A  81     -21.269  48.956  66.131  1.00 48.14           C
ATOM    573  CD2 LEU A  81     -23.673  49.060  65.359  1.00 48.14           C
ATOM    574  N   THR A  82     -22.713  48.329  60.682  1.00 97.37           N
ATOM    575  CA  THR A  82     -22.325  48.399  59.277  1.00 97.37           C
ATOM    576  C   THR A  82     -20.817  48.229  59.157  1.00 97.37           C
ATOM    577  O   THR A  82     -20.355  47.239  58.614  1.00 97.37           O
ATOM    578  CB  THR A  82     -22.784  49.726  58.638  1.00 97.37           C
ATOM    579  CG2 THR A  82     -22.426  49.806  57.142  1.00 97.37           C
ATOM    580  OG1 THR A  82     -24.185  49.848  58.754  1.00 97.37           O
ATOM    581  N   LEU A  83     -20.068  49.129  59.785  1.00141.43           N
ATOM    582  CA  LEU A  83     -18.625  49.109  59.812  1.00141.43           C
ATOM    583  C   LEU A  83     -18.145  49.259  61.243  1.00141.43           C
ATOM    584  O   LEU A  83     -18.874  49.742  62.112  1.00141.43           O
ATOM    585  CB  LEU A  83     -18.066  50.139  58.819  1.00141.43           C
ATOM    586  CG  LEU A  83     -18.601  51.579  58.975  1.00141.43           C
ATOM    587  CD1 LEU A  83     -18.010  52.329  60.182  1.00141.43           C
ATOM    588  CD2 LEU A  83     -18.377  52.348  57.672  1.00141.43           C
ATOM    589  N   ASP A  84     -16.898  48.854  61.466  1.00 86.46           N
ATOM    590  CA  ASP A  84     -16.196  49.073  62.708  1.00 86.46           C
ATOM    591  C   ASP A  84     -15.009  49.968  62.394  1.00 86.46           C
ATOM    592  O   ASP A  84     -14.205  49.646  61.520  1.00 86.46           O
ATOM    593  CB  ASP A  84     -15.769  47.717  63.293  1.00 86.46           C
ATOM    594  CG  ASP A  84     -15.318  47.812  64.749  1.00 86.46           C
ATOM    595  OD1 ASP A  84     -14.906  48.906  65.188  1.00 86.46           O1-
ATOM    596  OD2 ASP A  84     -15.427  46.770  65.422  1.00 86.46           O
ATOM    597  N   ASN A  85     -14.876  51.065  63.153  1.00 85.32           N
ATOM    598  CA  ASN A  85     -13.676  51.887  63.158  1.00 85.32           C
ATOM    599  C   ASN A  85     -12.511  51.035  63.679  1.00 85.32           C
ATOM    600  O   ASN A  85     -12.571  50.475  64.775  1.00 85.32           O
ATOM    601  CB  ASN A  85     -13.870  53.167  64.007  1.00 85.32           C
ATOM    602  CG  ASN A  85     -14.047  52.925  65.513  1.00 85.32           C
ATOM    603  ND2 ASN A  85     -13.243  53.600  66.334  1.00 85.32           N
ATOM    604  OD1 ASN A  85     -14.834  52.077  65.927  1.00 85.32           O
ATOM    605  N   ARG A  86     -11.453  50.911  62.881  1.00138.88           N
ATOM    606  CA  ARG A  86     -10.277  50.188  63.314  1.00138.88           C
ATOM    607  C   ARG A  86      -9.523  51.104  64.270  1.00138.88           C
ATOM    608  O   ARG A  86      -9.184  52.241  63.938  1.00138.88           O
ATOM    609  CB  ARG A  86      -9.409  49.846  62.102  1.00138.88           C
ATOM    610  CG  ARG A  86      -8.104  49.104  62.448  1.00138.88           C
ATOM    611  CD  ARG A  86      -6.808  49.780  61.972  1.00138.88           C
ATOM    612  NE  ARG A  86      -6.789  51.223  62.245  1.00138.88           N
ATOM    613  CZ  ARG A  86      -5.883  51.895  62.965  1.00138.88           C
ATOM    614  NH1 ARG A  86      -4.864  51.256  63.543  1.00138.88           N
ATOM    615  NH2 ARG A  86      -5.996  53.221  63.105  1.00138.88           N1+
ATOM    616  N   VAL A  87      -9.258  50.573  65.458  1.00110.68           N
ATOM    617  CA  VAL A  87      -8.311  51.163  66.375  1.00110.68           C
ATOM    618  C   VAL A  87      -6.928  50.555  66.102  1.00110.68           C
ATOM    619  O   VAL A  87      -6.811  49.686  65.244  1.00110.68           O
ATOM    620  CB  VAL A  87      -8.779  50.827  67.788  1.00110.68           C
ATOM    621  CG1 VAL A  87      -8.703  49.299  68.087  1.00110.68           C
ATOM    622  CG2 VAL A  87      -8.039  51.786  68.735  1.00110.68           C
ATOM    623  N   ALA A  88      -5.887  50.984  66.838  1.00 67.19           N
ATOM    624  CA  ALA A  88      -4.523  50.455  66.791  1.00 67.19           C
ATOM    625  C   ALA A  88      -4.477  48.922  66.724  1.00 67.19           C
ATOM    626  O   ALA A  88      -4.760  48.235  67.704  1.00 67.19           O
ATOM    627  CB  ALA A  88      -3.686  51.022  67.937  1.00 67.19           C
ATOM    628  N   ASP A  89      -4.205  48.438  65.510  1.00 86.93           N
ATOM    629  CA  ASP A  89      -4.154  47.058  65.071  1.00 86.93           C
ATOM    630  C   ASP A  89      -3.596  47.077  63.652  1.00 86.93           C
ATOM    631  O   ASP A  89      -3.774  48.054  62.920  1.00 86.93           O
ATOM    632  CB  ASP A  89      -5.532  46.360  65.136  1.00 86.93           C
ATOM    633  CG  ASP A  89      -5.358  44.866  65.400  1.00 86.93           C
ATOM    634  OD1 ASP A  89      -4.781  44.183  64.526  1.00 86.93           O1-
ATOM    635  OD2 ASP A  89      -5.763  44.446  66.504  1.00 86.93           O
ATOM    636  N   GLN A  90      -2.916  45.999  63.264  1.00 81.15           N
ATOM    637  CA  GLN A  90      -2.274  45.891  61.969  1.00 81.15           C
ATOM    638  C   GLN A  90      -3.275  45.361  60.942  1.00 81.15           C
ATOM    639  O   GLN A  90      -3.925  44.341  61.158  1.00 81.15           O
ATOM    640  CB  GLN A  90      -1.132  44.882  62.086  1.00 81.15           C
ATOM    641  CG  GLN A  90       0.029  45.359  62.966  1.00 81.15           C
ATOM    642  CD  GLN A  90       1.210  44.392  62.892  1.00 81.15           C
ATOM    643  NE2 GLN A  90       2.412  44.882  63.190  1.00 81.15           N
ATOM    644  OE1 GLN A  90       1.049  43.220  62.558  1.00 81.15           O
ATOM    645  N   LEU A  91      -3.356  46.067  59.811  1.00 55.54           N
ATOM    646  CA  LEU A  91      -4.111  45.693  58.625  1.00 55.54           C
ATOM    647  C   LEU A  91      -3.250  45.938  57.410  1.00 55.54           C
ATOM    648  O   LEU A  91      -2.475  46.897  57.403  1.00 55.54           O
ATOM    649  CB  LEU A  91      -5.369  46.539  58.502  1.00 55.54           C
ATOM    650  CG  LEU A  91      -6.363  46.405  59.657  1.00 55.54           C
ATOM    651  CD1 LEU A  91      -7.500  47.355  59.324  1.00 55.54           C
ATOM    652  CD2 LEU A  91      -6.885  44.975  59.821  1.00 55.54           C
ATOM    653  N   TRP A  92      -3.338  45.051  56.393  1.00 70.80           N
ATOM    654  CA  TRP A  92      -2.539  45.177  55.189  1.00 70.80           C
ATOM    655  C   TRP A  92      -3.058  46.428  54.494  1.00 70.80           C
ATOM    656  O   TRP A  92      -4.267  46.542  54.292  1.00 70.80           O
ATOM    657  CB  TRP A  92      -2.689  43.973  54.254  1.00 70.80           C
ATOM    658  CG  TRP A  92      -1.923  44.098  52.976  1.00 70.80           C
ATOM    659  CD1 TRP A  92      -0.652  43.735  52.692  1.00 70.80           C
ATOM    660  CD2 TRP A  92      -2.439  44.705  51.754  1.00 70.80           C
ATOM    661  CE2 TRP A  92      -1.425  44.712  50.761  1.00 70.80           C
ATOM    662  CE3 TRP A  92      -3.684  45.261  51.417  1.00 70.80           C
ATOM    663  NE1 TRP A  92      -0.372  44.080  51.385  1.00 70.80           N
ATOM    664  CZ2 TRP A  92      -1.641  45.234  49.481  1.00 70.80           C
ATOM    665  CZ3 TRP A  92      -3.912  45.803  50.146  1.00 70.80           C
ATOM    666  CH2 TRP A  92      -2.895  45.782  49.183  1.00 70.80           C
ATOM    667  N   VAL A  93      -2.162  47.333  54.093  1.00 39.84           N
ATOM    668  CA  VAL A  93      -2.491  48.552  53.381  1.00 39.84           C
ATOM    669  C   VAL A  93      -1.641  48.565  52.116  1.00 39.84           C
ATOM    670  O   VAL A  93      -0.487  48.137  52.174  1.00 39.84           O
ATOM    671  CB  VAL A  93      -2.297  49.801  54.246  1.00 39.84           C
ATOM    672  CG1 VAL A  93      -2.685  51.098  53.533  1.00 39.84           C
ATOM    673  CG2 VAL A  93      -3.081  49.732  55.558  1.00 39.84           C
ATOM    674  N   PRO A  94      -2.173  49.068  50.998  1.00 96.43           N
ATOM    675  CA  PRO A  94      -1.399  49.457  49.836  1.00 96.43           C
ATOM    676  C   PRO A  94      -0.248  50.376  50.212  1.00 96.43           C
ATOM    677  O   PRO A  94      -0.396  51.410  50.856  1.00 96.43           O
ATOM    678  CB  PRO A  94      -2.395  50.223  48.968  1.00 96.43           C
ATOM    679  CG  PRO A  94      -3.723  49.534  49.270  1.00 96.43           C
ATOM    680  CD  PRO A  94      -3.596  49.204  50.756  1.00 96.43           C
ATOM    681  N   ASP A  95       0.944  49.993  49.749  1.00123.39           N
ATOM    682  CA  ASP A  95       2.267  50.561  50.034  1.00123.39           C
ATOM    683  C   ASP A  95       2.539  51.849  49.242  1.00123.39           C
ATOM    684  O   ASP A  95       3.685  52.290  49.135  1.00123.39           O
ATOM    685  CB  ASP A  95       3.328  49.490  49.653  1.00123.39           C
ATOM    686  CG  ASP A  95       3.486  49.245  48.149  1.00123.39           C
ATOM    687  OD1 ASP A  95       2.460  49.177  47.440  1.00123.39           O1-
ATOM    688  OD2 ASP A  95       4.635  49.159  47.682  1.00123.39           O
ATOM    689  N   THR A  96       1.487  52.403  48.649  1.00139.93           N
ATOM    690  CA  THR A  96       1.491  53.440  47.652  1.00139.93           C
ATOM    691  C   THR A  96       2.230  54.717  48.093  1.00139.93           C
ATOM    692  O   THR A  96       2.153  55.147  49.247  1.00139.93           O
ATOM    693  CB  THR A  96       0.039  53.648  47.171  1.00139.93           C
ATOM    694  CG2 THR A  96      -0.885  54.277  48.221  1.00139.93           C
ATOM    695  OG1 THR A  96       0.015  54.449  46.014  1.00139.93           O
ATOM    696  N   TYR A  97       2.961  55.292  47.144  1.00140.37           N
ATOM    697  CA  TYR A  97       3.778  56.476  47.274  1.00140.37           C
ATOM    698  C   TYR A  97       3.480  57.415  46.110  1.00140.37           C
ATOM    699  O   TYR A  97       2.870  57.034  45.104  1.00140.37           O
ATOM    700  CB  TYR A  97       5.262  56.086  47.380  1.00140.37           C
ATOM    701  CG  TYR A  97       5.899  55.557  46.105  1.00140.37           C
ATOM    702  CD1 TYR A  97       5.727  54.209  45.744  1.00140.37           C
ATOM    703  CD2 TYR A  97       6.653  56.411  45.269  1.00140.37           C
ATOM    704  CE1 TYR A  97       6.307  53.731  44.559  1.00140.37           C
ATOM    705  CE2 TYR A  97       7.244  55.917  44.088  1.00140.37           C
ATOM    706  CZ  TYR A  97       7.067  54.568  43.736  1.00140.37           C
ATOM    707  OH  TYR A  97       7.618  54.037  42.610  1.00140.37           O
ATOM    708  N   PHE A  98       3.943  58.652  46.263  1.00 85.05           N
ATOM    709  CA  PHE A  98       3.755  59.726  45.314  1.00 85.05           C
ATOM    710  C   PHE A  98       5.091  59.871  44.590  1.00 85.05           C
ATOM    711  O   PHE A  98       6.098  60.253  45.192  1.00 85.05           O
ATOM    712  CB  PHE A  98       3.362  60.994  46.090  1.00 85.05           C
ATOM    713  CG  PHE A  98       2.067  60.807  46.858  1.00 85.05           C
ATOM    714  CD1 PHE A  98       0.826  61.072  46.244  1.00 85.05           C
ATOM    715  CD2 PHE A  98       2.107  60.270  48.162  1.00 85.05           C
ATOM    716  CE1 PHE A  98      -0.369  60.782  46.929  1.00 85.05           C
ATOM    717  CE2 PHE A  98       0.913  59.938  48.820  1.00 85.05           C
ATOM    718  CZ  PHE A  98      -0.323  60.200  48.210  1.00 85.05           C
ATOM    719  N   LEU A  99       5.129  59.453  43.322  1.00141.68           N
ATOM    720  CA  LEU A  99       6.371  59.238  42.584  1.00141.68           C
ATOM    721  C   LEU A  99       7.036  60.563  42.202  1.00141.68           C
ATOM    722  O   LEU A  99       8.260  60.670  42.277  1.00141.68           O
ATOM    723  CB  LEU A  99       6.078  58.395  41.328  1.00141.68           C
ATOM    724  CG  LEU A  99       7.346  57.829  40.643  1.00141.68           C
ATOM    725  CD1 LEU A  99       7.098  56.389  40.199  1.00141.68           C
ATOM    726  CD2 LEU A  99       7.811  58.669  39.442  1.00141.68           C
ATOM    727  N   ASN A 100       6.250  61.594  41.867  1.00105.94           N
ATOM    728  CA  ASN A 100       6.799  62.918  41.621  1.00105.94           C
ATOM    729  C   ASN A 100       6.764  63.749  42.903  1.00105.94           C
ATOM    730  O   ASN A 100       6.947  64.957  42.882  1.00105.94           O
ATOM    731  CB  ASN A 100       5.914  63.636  40.600  1.00105.94           C
ATOM    732  CG  ASN A 100       4.492  63.976  41.008  1.00105.94           C
ATOM    733  ND2 ASN A 100       4.089  65.197  40.688  1.00105.94           N
ATOM    734  OD1 ASN A 100       3.800  63.109  41.549  1.00105.94           O
ATOM    735  N   ASP A 101       6.700  63.188  44.119  1.00120.35           N
ATOM    736  CA  ASP A 101       6.775  63.954  45.348  1.00120.35           C
ATOM    737  C   ASP A 101       8.234  64.082  45.763  1.00120.35           C
ATOM    738  O   ASP A 101       8.911  63.077  45.999  1.00120.35           O
ATOM    739  CB  ASP A 101       6.001  63.250  46.461  1.00120.35           C
ATOM    740  CG  ASP A 101       5.860  64.061  47.736  1.00120.35           C
ATOM    741  OD1 ASP A 101       6.308  65.219  47.708  1.00120.35           O1-
ATOM    742  OD2 ASP A 101       5.448  63.424  48.723  1.00120.35           O
ATOM    743  N   LYS A 102       8.640  65.316  46.050  1.00100.94           N
ATOM    744  CA  LYS A 102       9.952  65.695  46.538  1.00100.94           C
ATOM    745  C   LYS A 102       9.991  65.758  48.061  1.00100.94           C
ATOM    746  O   LYS A 102      10.974  65.289  48.640  1.00100.94           O
ATOM    747  CB  LYS A 102      10.329  67.093  46.057  1.00100.94           C
ATOM    748  CG  LYS A 102      10.531  67.130  44.543  1.00100.94           C
ATOM    749  CD  LYS A 102      11.031  68.499  44.074  1.00100.94           C
ATOM    750  CE  LYS A 102      11.454  68.580  42.603  1.00100.94           C
ATOM    751  NZ  LYS A 102      12.569  67.676  42.291  1.00100.94           N1+
ATOM    752  N   LYS A 103       8.852  66.060  48.733  1.00 81.46           N
ATOM    753  CA  LYS A 103       8.757  66.111  50.190  1.00 81.46           C
ATOM    754  C   LYS A 103       7.334  65.842  50.649  1.00 81.46           C
ATOM    755  O   LYS A 103       6.417  66.461  50.126  1.00 81.46           O
ATOM    756  CB  LYS A 103       9.287  67.454  50.723  1.00 81.46           C
ATOM    757  CG  LYS A 103       9.630  67.397  52.218  1.00 81.46           C
ATOM    758  CD  LYS A 103      10.279  68.692  52.716  1.00 81.46           C
ATOM    759  CE  LYS A 103      11.130  68.468  53.974  1.00 81.46           C
ATOM    760  NZ  LYS A 103      11.646  69.739  54.505  1.00 81.46           N1+
ATOM    761  N   SER A 104       7.157  64.947  51.587  1.00 77.00           N
ATOM    762  CA  SER A 104       5.871  64.682  52.215  1.00 77.00           C
ATOM    763  C   SER A 104       5.817  64.774  53.734  1.00 77.00           C
ATOM    764  O   SER A 104       6.835  64.493  54.364  1.00 77.00           O
ATOM    765  CB  SER A 104       5.395  63.278  51.837  1.00 77.00           C
ATOM    766  OG  SER A 104       3.994  63.189  51.719  1.00 77.00           O
ATOM    767  N   PHE A 105       4.643  65.051  54.278  1.00 56.49           N
ATOM    768  CA  PHE A 105       4.381  64.971  55.706  1.00 56.49           C
ATOM    769  C   PHE A 105       2.999  64.391  55.938  1.00 56.49           C
ATOM    770  O   PHE A 105       2.030  64.804  55.305  1.00 56.49           O
ATOM    771  CB  PHE A 105       4.551  66.321  56.422  1.00 56.49           C
ATOM    772  CG  PHE A 105       5.772  67.109  56.015  1.00 56.49           C
ATOM    773  CD1 PHE A 105       6.995  66.822  56.646  1.00 56.49           C
ATOM    774  CD2 PHE A 105       5.718  68.093  55.003  1.00 56.49           C
ATOM    775  CE1 PHE A 105       8.142  67.553  56.306  1.00 56.49           C
ATOM    776  CE2 PHE A 105       6.861  68.826  54.665  1.00 56.49           C
ATOM    777  CZ  PHE A 105       8.060  68.576  55.343  1.00 56.49           C
ATOM    778  N   VAL A 106       2.918  63.486  56.917  1.00 40.91           N
ATOM    779  CA  VAL A 106       1.671  63.069  57.537  1.00 40.91           C
ATOM    780  C   VAL A 106       1.408  64.067  58.667  1.00 40.91           C
ATOM    781  O   VAL A 106       2.345  64.501  59.341  1.00 40.91           O
ATOM    782  CB  VAL A 106       1.849  61.670  58.176  1.00 40.91           C
ATOM    783  CG1 VAL A 106       0.540  61.193  58.827  1.00 40.91           C
ATOM    784  CG2 VAL A 106       2.314  60.624  57.163  1.00 40.91           C
ATOM    785  N   HIS A 107       0.134  64.401  58.903  1.00 60.65           N
ATOM    786  CA  HIS A 107      -0.243  65.221  60.045  1.00 60.65           C
ATOM    787  C   HIS A 107      -0.594  64.294  61.206  1.00 60.65           C
ATOM    788  O   HIS A 107      -1.567  63.544  61.144  1.00 60.65           O
ATOM    789  CB  HIS A 107      -1.457  66.078  59.680  1.00 60.65           C
ATOM    790  CG  HIS A 107      -1.137  67.134  58.658  1.00 60.65           C
ATOM    791  CD2 HIS A 107      -0.397  68.288  58.814  1.00 60.65           C
ATOM    792  ND1 HIS A 107      -1.571  67.051  57.332  1.00 60.65           N
ATOM    793  CE1 HIS A 107      -1.094  68.143  56.751  1.00 60.65           C
ATOM    794  NE2 HIS A 107      -0.387  68.912  57.581  1.00 60.65           N
ATOM    795  N   GLY A 108       0.235  64.341  62.254  1.00 36.72           N
ATOM    796  CA  GLY A 108       0.013  63.633  63.499  1.00 36.72           C
ATOM    797  C   GLY A 108       0.160  64.577  64.674  1.00 36.72           C
ATOM    798  O   GLY A 108       1.171  64.528  65.371  1.00 36.72           O
ATOM    799  N   VAL A 109      -0.845  65.437  64.882  1.00 48.62           N
ATOM    800  CA  VAL A 109      -0.882  66.398  65.978  1.00 48.62           C
ATOM    801  C   VAL A 109      -1.901  65.896  66.978  1.00 48.62           C
ATOM    802  O   VAL A 109      -3.080  65.777  66.640  1.00 48.62           O
ATOM    803  CB  VAL A 109      -1.377  67.759  65.473  1.00 48.62           C
ATOM    804  CG1 VAL A 109      -1.383  68.807  66.600  1.00 48.62           C
ATOM    805  CG2 VAL A 109      -0.547  68.241  64.296  1.00 48.62           C
ATOM    806  N   THR A 110      -1.432  65.591  68.199  1.00 71.06           N
ATOM    807  CA  THR A 110      -2.198  65.044  69.324  1.00 71.06           C
ATOM    808  C   THR A 110      -2.508  63.558  69.101  1.00 71.06           C
ATOM    809  O   THR A 110      -2.447  62.756  70.029  1.00 71.06           O
ATOM    810  CB  THR A 110      -3.464  65.887  69.639  1.00 71.06           C
ATOM    811  CG2 THR A 110      -4.277  65.348  70.823  1.00 71.06           C
ATOM    812  OG1 THR A 110      -3.059  67.201  69.954  1.00 71.06           O
ATOM    813  N   VAL A 111      -2.838  63.223  67.852  1.00109.14           N
ATOM    814  CA  VAL A 111      -3.211  61.948  67.290  1.00109.14           C
ATOM    815  C   VAL A 111      -2.879  61.984  65.797  1.00109.14           C
ATOM    816  O   VAL A 111      -2.919  63.044  65.169  1.00109.14           O
ATOM    817  CB  VAL A 111      -4.707  61.699  67.519  1.00109.14           C
ATOM    818  CG1 VAL A 111      -5.071  61.494  69.003  1.00109.14           C
ATOM    819  CG2 VAL A 111      -5.551  62.798  66.849  1.00109.14           C
ATOM    820  N   LYS A 112      -2.632  60.813  65.202  1.00124.37           N
ATOM    821  CA  LYS A 112      -2.470  60.672  63.759  1.00124.37           C
ATOM    822  C   LYS A 112      -3.807  60.933  63.068  1.00124.37           C
ATOM    823  O   LYS A 112      -4.855  60.514  63.560  1.00124.37           O
ATOM    824  CB  LYS A 112      -1.919  59.281  63.405  1.00124.37           C
ATOM    825  CG  LYS A 112      -0.390  59.193  63.587  1.00124.37           C
ATOM    826  CD  LYS A 112       0.080  59.009  65.044  1.00124.37           C
ATOM    827  CE  LYS A 112       0.159  57.542  65.478  1.00124.37           C
ATOM    828  NZ  LYS A 112       1.379  56.908  64.950  1.00124.37           N1+
ATOM    829  N   ASN A 113      -3.769  61.661  61.944  1.00 87.01           N
ATOM    830  CA  ASN A 113      -4.968  62.058  61.208  1.00 87.01           C
ATOM    831  C   ASN A 113      -5.276  60.993  60.175  1.00 87.01           C
ATOM    832  O   ASN A 113      -5.174  61.233  58.976  1.00 87.01           O
ATOM    833  CB  ASN A 113      -4.756  63.424  60.523  1.00 87.01           C
ATOM    834  CG  ASN A 113      -4.587  64.565  61.522  1.00 87.01           C
ATOM    835  ND2 ASN A 113      -4.817  64.327  62.814  1.00 87.01           N
ATOM    836  OD1 ASN A 113      -4.243  65.670  61.128  1.00 87.01           O
ATOM    837  N   ARG A 114      -5.659  59.816  60.682  1.00 73.43           N
ATOM    838  CA  ARG A 114      -6.023  58.643  59.917  1.00 73.43           C
ATOM    839  C   ARG A 114      -7.420  58.190  60.301  1.00 73.43           C
ATOM    840  O   ARG A 114      -7.850  58.318  61.447  1.00 73.43           O
ATOM    841  CB  ARG A 114      -5.017  57.503  60.141  1.00 73.43           C
ATOM    842  CG  ARG A 114      -3.663  57.808  59.513  1.00 73.43           C
ATOM    843  CD  ARG A 114      -2.607  56.738  59.739  1.00 73.43           C
ATOM    844  NE  ARG A 114      -1.293  57.242  59.315  1.00 73.43           N
ATOM    845  CZ  ARG A 114      -0.122  56.954  59.904  1.00 73.43           C
ATOM    846  NH1 ARG A 114      -0.062  56.131  60.960  1.00 73.43           N
ATOM    847  NH2 ARG A 114       1.008  57.489  59.425  1.00 73.43           N1+
ATOM    848  N   MET A 115      -8.105  57.643  59.303  1.00107.37           N
ATOM    849  CA  MET A 115      -9.401  57.013  59.390  1.00107.37           C
ATOM    850  C   MET A 115      -9.249  55.622  58.824  1.00107.37           C
ATOM    851  O   MET A 115      -8.840  55.498  57.674  1.00107.37           O
ATOM    852  CB  MET A 115     -10.359  57.780  58.477  1.00107.37           C
ATOM    853  CG  MET A 115     -11.190  58.767  59.251  1.00107.37           C
ATOM    854  SD  MET A 115     -12.231  59.790  58.209  1.00107.37           S
ATOM    855  CE  MET A 115     -13.512  58.533  58.049  1.00107.37           C
ATOM    856  N   ILE A 116      -9.635  54.593  59.579  1.00 48.72           N
ATOM    857  CA  ILE A 116      -9.781  53.250  59.043  1.00 48.72           C
ATOM    858  C   ILE A 116     -11.137  52.718  59.470  1.00 48.72           C
ATOM    859  O   ILE A 116     -11.483  52.791  60.646  1.00 48.72           O
ATOM    860  CB  ILE A 116      -8.592  52.321  59.366  1.00 48.72           C
ATOM    861  CG1 ILE A 116      -7.285  52.794  58.714  1.00 48.72           C
ATOM    862  CG2 ILE A 116      -8.890  50.888  58.866  1.00 48.72           C
ATOM    863  CD1 ILE A 116      -5.987  52.179  59.246  1.00 48.72           C
ATOM    864  N   ARG A 117     -11.879  52.162  58.509  1.00 65.52           N
ATOM    865  CA  ARG A 117     -13.149  51.496  58.735  1.00 65.52           C
ATOM    866  C   ARG A 117     -13.085  50.127  58.090  1.00 65.52           C
ATOM    867  O   ARG A 117     -12.629  50.013  56.958  1.00 65.52           O
ATOM    868  CB  ARG A 117     -14.304  52.311  58.148  1.00 65.52           C
ATOM    869  CG  ARG A 117     -14.405  53.719  58.742  1.00 65.52           C
ATOM    870  CD  ARG A 117     -15.607  54.464  58.184  1.00 65.52           C
ATOM    871  NE  ARG A 117     -15.743  55.792  58.778  1.00 65.52           N
ATOM    872  CZ  ARG A 117     -16.372  56.822  58.197  1.00 65.52           C
ATOM    873  NH1 ARG A 117     -16.828  56.748  56.938  1.00 65.52           N
ATOM    874  NH2 ARG A 117     -16.570  57.941  58.900  1.00 65.52           N1+
ATOM    875  N   LEU A 118     -13.572  49.111  58.803  1.00 58.01           N
ATOM    876  CA  LEU A 118     -13.735  47.757  58.312  1.00 58.01           C
ATOM    877  C   LEU A 118     -15.225  47.499  58.219  1.00 58.01           C
ATOM    878  O   LEU A 118     -15.888  47.292  59.230  1.00 58.01           O
ATOM    879  CB  LEU A 118     -13.086  46.767  59.299  1.00 58.01           C
ATOM    880  CG  LEU A 118     -11.564  46.930  59.429  1.00 58.01           C
ATOM    881  CD1 LEU A 118     -10.991  45.813  60.313  1.00 58.01           C
ATOM    882  CD2 LEU A 118     -10.913  46.944  58.048  1.00 58.01           C
ATOM    883  N   HIS A 119     -15.734  47.507  56.985  1.00 58.17           N
ATOM    884  CA  HIS A 119     -17.100  47.166  56.622  1.00 58.17           C
ATOM    885  C   HIS A 119     -17.328  45.663  56.811  1.00 58.17           C
ATOM    886  O   HIS A 119     -16.369  44.898  56.955  1.00 58.17           O
ATOM    887  CB  HIS A 119     -17.324  47.594  55.164  1.00 58.17           C
ATOM    888  CG  HIS A 119     -17.335  49.075  54.954  1.00 58.17           C
ATOM    889  CD2 HIS A 119     -18.378  49.969  54.885  1.00 58.17           C
ATOM    890  ND1 HIS A 119     -16.182  49.821  54.804  1.00 58.17           N
ATOM    891  CE1 HIS A 119     -16.560  51.088  54.635  1.00 58.17           C
ATOM    892  NE2 HIS A 119     -17.877  51.251  54.667  1.00 58.17           N
ATOM    893  N   PRO A 120     -18.597  45.223  56.845  1.00 95.73           N
ATOM    894  CA  PRO A 120     -18.967  43.909  57.349  1.00 95.73           C
ATOM    895  C   PRO A 120     -18.583  42.847  56.314  1.00 95.73           C
ATOM    896  O   PRO A 120     -18.183  41.750  56.681  1.00 95.73           O
ATOM    897  CB  PRO A 120     -20.486  44.006  57.493  1.00 95.73           C
ATOM    898  CG  PRO A 120     -20.957  44.976  56.439  1.00 95.73           C
ATOM    899  CD  PRO A 120     -19.746  45.859  56.183  1.00 95.73           C
ATOM    900  N   ASP A 121     -18.664  43.236  55.031  1.00 75.96           N
ATOM    901  CA  ASP A 121     -18.288  42.522  53.824  1.00 75.96           C
ATOM    902  C   ASP A 121     -16.762  42.398  53.678  1.00 75.96           C
ATOM    903  O   ASP A 121     -16.309  41.597  52.865  1.00 75.96           O
ATOM    904  CB  ASP A 121     -18.873  43.288  52.601  1.00 75.96           C
ATOM    905  CG  ASP A 121     -18.380  44.726  52.347  1.00 75.96           C
ATOM    906  OD1 ASP A 121     -17.625  45.266  53.181  1.00 75.96           O1-
ATOM    907  OD2 ASP A 121     -18.763  45.279  51.295  1.00 75.96           O
ATOM    908  N   GLY A 122     -15.979  43.178  54.438  1.00 38.91           N
ATOM    909  CA  GLY A 122     -14.529  43.149  54.417  1.00 38.91           C
ATOM    910  C   GLY A 122     -13.937  44.353  53.693  1.00 38.91           C
ATOM    911  O   GLY A 122     -12.712  44.448  53.627  1.00 38.91           O
ATOM    912  N   THR A 123     -14.767  45.267  53.146  1.00 40.31           N
ATOM    913  CA  THR A 123     -14.299  46.487  52.491  1.00 40.31           C
ATOM    914  C   THR A 123     -13.640  47.373  53.545  1.00 40.31           C
ATOM    915  O   THR A 123     -14.187  47.594  54.621  1.00 40.31           O
ATOM    916  CB  THR A 123     -15.425  47.275  51.780  1.00 40.31           C
ATOM    917  CG2 THR A 123     -14.881  48.494  51.011  1.00 40.31           C
ATOM    918  OG1 THR A 123     -16.067  46.462  50.825  1.00 40.31           O
ATOM    919  N   VAL A 124     -12.445  47.862  53.230  1.00 40.61           N
ATOM    920  CA  VAL A 124     -11.692  48.742  54.096  1.00 40.61           C
ATOM    921  C   VAL A 124     -11.744  50.123  53.469  1.00 40.61           C
ATOM    922  O   VAL A 124     -11.456  50.246  52.286  1.00 40.61           O
ATOM    923  CB  VAL A 124     -10.234  48.260  54.207  1.00 40.61           C
ATOM    924  CG1 VAL A 124      -9.438  49.131  55.200  1.00 40.61           C
ATOM    925  CG2 VAL A 124     -10.179  46.778  54.599  1.00 40.61           C
ATOM    926  N   LEU A 125     -12.070  51.151  54.258  1.00 42.80           N
ATOM    927  CA  LEU A 125     -11.824  52.537  53.889  1.00 42.80           C
ATOM    928  C   LEU A 125     -10.591  52.973  54.670  1.00 42.80           C
ATOM    929  O   LEU A 125     -10.488  52.692  55.859  1.00 42.80           O
ATOM    930  CB  LEU A 125     -13.013  53.426  54.303  1.00 42.80           C
ATOM    931  CG  LEU A 125     -12.847  54.924  53.948  1.00 42.80           C
ATOM    932  CD1 LEU A 125     -12.734  55.158  52.430  1.00 42.80           C
ATOM    933  CD2 LEU A 125     -13.985  55.756  54.551  1.00 42.80           C
ATOM    934  N   TYR A 126      -9.686  53.681  53.998  1.00 68.44           N
ATOM    935  CA  TYR A 126      -8.502  54.281  54.579  1.00 68.44           C
ATOM    936  C   TYR A 126      -8.481  55.749  54.176  1.00 68.44           C
ATOM    937  O   TYR A 126      -8.442  56.022  52.979  1.00 68.44           O
ATOM    938  CB  TYR A 126      -7.248  53.541  54.111  1.00 68.44           C
ATOM    939  CG  TYR A 126      -5.959  54.184  54.571  1.00 68.44           C
ATOM    940  CD1 TYR A 126      -5.711  54.302  55.944  1.00 68.44           C
ATOM    941  CD2 TYR A 126      -5.036  54.718  53.662  1.00 68.44           C
ATOM    942  CE1 TYR A 126      -4.534  54.887  56.423  1.00 68.44           C
ATOM    943  CE2 TYR A 126      -3.861  55.320  54.130  1.00 68.44           C
ATOM    944  CZ  TYR A 126      -3.604  55.389  55.505  1.00 68.44           C
ATOM    945  OH  TYR A 126      -2.453  55.943  55.987  1.00 68.44           O
ATOM    946  N   GLY A 127      -8.459  56.664  55.143  1.00 31.91           N
ATOM    947  CA  GLY A 127      -8.336  58.100  54.957  1.00 31.91           C
ATOM    948  C   GLY A 127      -7.083  58.587  55.674  1.00 31.91           C
ATOM    949  O   GLY A 127      -6.830  58.143  56.789  1.00 31.91           O
ATOM    950  N   LEU A 128      -6.312  59.500  55.068  1.00 63.82           N
ATOM    951  CA  LEU A 128      -5.142  60.130  55.678  1.00 63.82           C
ATOM    952  C   LEU A 128      -4.927  61.527  55.107  1.00 63.82           C
ATOM    953  O   LEU A 128      -4.984  61.690  53.890  1.00 63.82           O
ATOM    954  CB  LEU A 128      -3.883  59.232  55.559  1.00 63.82           C
ATOM    955  CG  LEU A 128      -2.570  59.886  56.064  1.00 63.82           C
ATOM    956  CD1 LEU A 128      -2.602  60.205  57.560  1.00 63.82           C
ATOM    957  CD2 LEU A 128      -1.331  59.071  55.720  1.00 63.82           C
ATOM    958  N   ARG A 129      -4.579  62.503  55.965  1.00155.70           N
ATOM    959  CA  ARG A 129      -4.103  63.814  55.527  1.00155.70           C
ATOM    960  C   ARG A 129      -2.611  63.741  55.211  1.00155.70           C
ATOM    961  O   ARG A 129      -1.813  63.253  56.014  1.00155.70           O
ATOM    962  CB  ARG A 129      -4.245  64.865  56.636  1.00155.70           C
ATOM    963  CG  ARG A 129      -5.695  65.177  56.993  1.00155.70           C
ATOM    964  CD  ARG A 129      -5.888  66.631  57.442  1.00155.70           C
ATOM    965  NE  ARG A 129      -5.139  66.933  58.662  1.00155.70           N
ATOM    966  CZ  ARG A 129      -4.647  68.138  58.992  1.00155.70           C
ATOM    967  NH1 ARG A 129      -4.720  69.181  58.154  1.00155.70           N
ATOM    968  NH2 ARG A 129      -4.076  68.305  60.189  1.00155.70           N1+
ATOM    969  N   ILE A 130      -2.259  64.244  54.040  1.00 47.35           N
ATOM    970  CA  ILE A 130      -0.902  64.301  53.525  1.00 47.35           C
ATOM    971  C   ILE A 130      -0.668  65.699  52.970  1.00 47.35           C
ATOM    972  O   ILE A 130      -1.478  66.173  52.176  1.00 47.35           O
ATOM    973  CB  ILE A 130      -0.639  63.219  52.472  1.00 47.35           C
ATOM    974  CG1 ILE A 130      -1.023  61.813  52.946  1.00 47.35           C
ATOM    975  CG2 ILE A 130       0.813  63.257  51.984  1.00 47.35           C
ATOM    976  CD1 ILE A 130      -1.170  60.792  51.818  1.00 47.35           C
ATOM    977  N   THR A 131       0.443  66.335  53.311  1.00107.11           N
ATOM    978  CA  THR A 131       0.960  67.499  52.607  1.00107.11           C
ATOM    979  C   THR A 131       2.138  67.018  51.760  1.00107.11           C
ATOM    980  O   THR A 131       2.942  66.210  52.212  1.00107.11           O
ATOM    981  CB  THR A 131       1.332  68.607  53.610  1.00107.11           C
ATOM    982  CG2 THR A 131       2.279  68.142  54.704  1.00107.11           C
ATOM    983  OG1 THR A 131       1.890  69.722  52.946  1.00107.11           O
ATOM    984  N   THR A 132       2.206  67.488  50.520  1.00112.16           N
ATOM    985  CA  THR A 132       3.198  67.118  49.527  1.00112.16           C
ATOM    986  C   THR A 132       3.819  68.361  48.898  1.00112.16           C
ATOM    987  O   THR A 132       3.164  69.397  48.832  1.00112.16           O
ATOM    988  CB  THR A 132       2.617  66.122  48.517  1.00112.16           C
ATOM    989  CG2 THR A 132       1.455  66.700  47.708  1.00112.16           C
ATOM    990  OG1 THR A 132       3.510  65.664  47.516  1.00112.16           O
ATOM    991  N   THR A 133       5.047  68.207  48.398  1.00 51.79           N
ATOM    992  CA  THR A 133       5.714  69.146  47.518  1.00 51.79           C
ATOM    993  C   THR A 133       6.038  68.345  46.264  1.00 51.79           C
ATOM    994  O   THR A 133       7.024  67.616  46.238  1.00 51.79           O
ATOM    995  CB  THR A 133       6.993  69.694  48.177  1.00 51.79           C
ATOM    996  CG2 THR A 133       7.711  70.709  47.270  1.00 51.79           C
ATOM    997  OG1 THR A 133       6.653  70.353  49.380  1.00 51.79           O
ATOM    998  N   ALA A 134       5.176  68.408  45.272  1.00 39.82           N
ATOM    999  CA  ALA A 134       5.353  67.763  43.983  1.00 39.82           C
ATOM   1000  C   ALA A 134       6.107  68.577  42.936  1.00 39.82           C
ATOM   1001  O   ALA A 134       5.987  69.800  42.938  1.00 39.82           O
ATOM   1002  CB  ALA A 134       3.953  67.415  43.469  1.00 39.82           C
ATOM   1003  N   ALA A 135       6.829  67.872  42.074  1.00 39.70           N
ATOM   1004  CA  ALA A 135       7.493  68.459  40.923  1.00 39.70           C
ATOM   1005  C   ALA A 135       6.486  68.642  39.798  1.00 39.70           C
ATOM   1006  O   ALA A 135       5.774  67.707  39.435  1.00 39.70           O
ATOM   1007  CB  ALA A 135       8.610  67.524  40.438  1.00 39.70           C
ATOM   1008  N   CYS A 136       6.452  69.860  39.254  1.00 68.22           N
ATOM   1009  CA  CYS A 136       5.612  70.254  38.142  1.00 68.22           C
ATOM   1010  C   CYS A 136       6.486  71.040  37.189  1.00 68.22           C
ATOM   1011  O   CYS A 136       6.684  72.232  37.412  1.00 68.22           O
ATOM   1012  CB  CYS A 136       4.414  71.067  38.658  1.00 68.22           C
ATOM   1013  SG  CYS A 136       3.375  71.800  37.367  1.00 68.22           S
ATOM   1014  N   MET A 137       6.991  70.397  36.124  1.00137.22           N
ATOM   1015  CA  MET A 137       7.710  71.102  35.067  1.00137.22           C
ATOM   1016  C   MET A 137       6.760  72.091  34.382  1.00137.22           C
ATOM   1017  O   MET A 137       5.614  71.746  34.085  1.00137.22           O
ATOM   1018  CB  MET A 137       8.357  70.124  34.070  1.00137.22           C
ATOM   1019  CG  MET A 137       7.414  69.384  33.110  1.00137.22           C
ATOM   1020  SD  MET A 137       7.030  70.299  31.587  1.00137.22           S
ATOM   1021  CE  MET A 137       6.255  68.968  30.647  1.00137.22           C
ATOM   1022  N   MET A 138       7.236  73.323  34.188  1.00 55.90           N
ATOM   1023  CA  MET A 138       6.442  74.419  33.657  1.00 55.90           C
ATOM   1024  C   MET A 138       7.032  74.880  32.330  1.00 55.90           C
ATOM   1025  O   MET A 138       8.253  74.897  32.163  1.00 55.90           O
ATOM   1026  CB  MET A 138       6.406  75.576  34.672  1.00 55.90           C
ATOM   1027  CG  MET A 138       5.640  75.208  35.947  1.00 55.90           C
ATOM   1028  SD  MET A 138       5.617  76.494  37.214  1.00 55.90           S
ATOM   1029  CE  MET A 138       5.086  75.473  38.612  1.00 55.90           C
ATOM   1030  N   ASP A 139       6.148  75.278  31.403  1.00103.44           N
ATOM   1031  CA  ASP A 139       6.506  75.849  30.112  1.00103.44           C
ATOM   1032  C   ASP A 139       6.116  77.331  30.100  1.00103.44           C
ATOM   1033  O   ASP A 139       4.947  77.687  29.959  1.00103.44           O
ATOM   1034  CB  ASP A 139       5.828  75.062  28.972  1.00103.44           C
ATOM   1035  CG  ASP A 139       6.269  75.498  27.565  1.00103.44           C
ATOM   1036  OD1 ASP A 139       7.032  76.484  27.440  1.00103.44           O1-
ATOM   1037  OD2 ASP A 139       5.837  74.813  26.615  1.00103.44           O
ATOM   1038  N   LEU A 140       7.137  78.181  30.219  1.00126.65           N
ATOM   1039  CA  LEU A 140       7.056  79.624  30.330  1.00126.65           C
ATOM   1040  C   LEU A 140       7.051  80.341  28.975  1.00126.65           C
ATOM   1041  O   LEU A 140       7.184  81.558  28.973  1.00126.65           O
ATOM   1042  CB  LEU A 140       8.302  80.109  31.113  1.00126.65           C
ATOM   1043  CG  LEU A 140       8.442  79.601  32.563  1.00126.65           C
ATOM   1044  CD1 LEU A 140       9.289  80.575  33.397  1.00126.65           C
ATOM   1045  CD2 LEU A 140       7.098  79.392  33.280  1.00126.65           C
ATOM   1046  N   ARG A 141       6.918  79.674  27.816  1.00201.97           N
ATOM   1047  CA  ARG A 141       6.985  80.364  26.518  1.00201.97           C
ATOM   1048  C   ARG A 141       5.912  81.448  26.338  1.00201.97           C
ATOM   1049  O   ARG A 141       6.182  82.483  25.741  1.00201.97           O
ATOM   1050  CB  ARG A 141       6.932  79.357  25.372  1.00201.97           C
ATOM   1051  CG  ARG A 141       5.617  78.557  25.236  1.00201.97           C
ATOM   1052  CD  ARG A 141       5.627  77.565  24.068  1.00201.97           C
ATOM   1053  NE  ARG A 141       6.987  77.083  23.787  1.00201.97           N
ATOM   1054  CZ  ARG A 141       7.389  75.816  23.629  1.00201.97           C
ATOM   1055  NH1 ARG A 141       6.525  74.796  23.691  1.00201.97           N
ATOM   1056  NH2 ARG A 141       8.686  75.574  23.401  1.00201.97           N1+
ATOM   1057  N   ARG A 142       4.726  81.224  26.917  1.00212.13           N
ATOM   1058  CA  ARG A 142       3.622  82.170  26.992  1.00212.13           C
ATOM   1059  C   ARG A 142       3.702  83.051  28.250  1.00212.13           C
ATOM   1060  O   ARG A 142       2.768  83.816  28.466  1.00212.13           O
ATOM   1061  CB  ARG A 142       2.309  81.360  27.094  1.00212.13           C
ATOM   1062  CG  ARG A 142       1.937  80.518  25.867  1.00212.13           C
ATOM   1063  CD  ARG A 142       1.554  81.360  24.640  1.00212.13           C
ATOM   1064  NE  ARG A 142       2.746  81.731  23.868  1.00212.13           N
ATOM   1065  CZ  ARG A 142       3.359  80.953  22.962  1.00212.13           C
ATOM   1066  NH1 ARG A 142       2.882  79.741  22.643  1.00212.13           N
ATOM   1067  NH2 ARG A 142       4.477  81.393  22.373  1.00212.13           N1+
ATOM   1068  N   TYR A 143       4.777  82.946  29.058  1.00145.57           N
ATOM   1069  CA  TYR A 143       4.899  83.278  30.483  1.00145.57           C
ATOM   1070  C   TYR A 143       3.833  84.164  31.129  1.00145.57           C
ATOM   1071  O   TYR A 143       3.145  83.667  32.015  1.00145.57           O
ATOM   1072  CB  TYR A 143       6.336  83.600  30.952  1.00145.57           C
ATOM   1073  CG  TYR A 143       6.380  84.180  32.348  1.00145.57           C
ATOM   1074  CD1 TYR A 143       6.060  83.353  33.440  1.00145.57           C
ATOM   1075  CD2 TYR A 143       6.585  85.559  32.543  1.00145.57           C
ATOM   1076  CE1 TYR A 143       5.934  83.903  34.724  1.00145.57           C
ATOM   1077  CE2 TYR A 143       6.480  86.108  33.831  1.00145.57           C
ATOM   1078  CZ  TYR A 143       6.171  85.276  34.923  1.00145.57           C
ATOM   1079  OH  TYR A 143       6.147  85.786  36.186  1.00145.57           O
ATOM   1080  N   PRO A 144       3.726  85.468  30.796  1.00 96.76           N
ATOM   1081  CA  PRO A 144       2.763  86.365  31.441  1.00 96.76           C
ATOM   1082  C   PRO A 144       1.318  85.847  31.370  1.00 96.76           C
ATOM   1083  O   PRO A 144       0.606  85.934  32.365  1.00 96.76           O
ATOM   1084  CB  PRO A 144       2.900  87.702  30.706  1.00 96.76           C
ATOM   1085  CG  PRO A 144       4.318  87.673  30.184  1.00 96.76           C
ATOM   1086  CD  PRO A 144       4.582  86.205  29.875  1.00 96.76           C
ATOM   1087  N   LEU A 145       0.927  85.240  30.236  1.00 70.05           N
ATOM   1088  CA  LEU A 145      -0.372  84.609  30.022  1.00 70.05           C
ATOM   1089  C   LEU A 145      -0.181  83.140  29.648  1.00 70.05           C
ATOM   1090  O   LEU A 145      -0.506  82.732  28.534  1.00 70.05           O
ATOM   1091  CB  LEU A 145      -1.154  85.359  28.931  1.00 70.05           C
ATOM   1092  CG  LEU A 145      -1.354  86.861  29.174  1.00 70.05           C
ATOM   1093  CD1 LEU A 145      -2.158  87.435  28.015  1.00 70.05           C
ATOM   1094  CD2 LEU A 145      -2.043  87.187  30.506  1.00 70.05           C
ATOM   1095  N   ASP A 146       0.353  82.344  30.579  1.00 61.59           N
ATOM   1096  CA  ASP A 146       0.553  80.907  30.411  1.00 61.59           C
ATOM   1097  C   ASP A 146      -0.485  80.142  31.244  1.00 61.59           C
ATOM   1098  O   ASP A 146      -1.135  80.677  32.147  1.00 61.59           O
ATOM   1099  CB  ASP A 146       1.989  80.523  30.858  1.00 61.59           C
ATOM   1100  CG  ASP A 146       2.289  80.679  32.354  1.00 61.59           C
ATOM   1101  OD1 ASP A 146       1.599  81.489  33.004  1.00 61.59           O1-
ATOM   1102  OD2 ASP A 146       3.214  79.999  32.841  1.00 61.59           O
ATOM   1103  N   GLU A 147      -0.583  78.850  30.927  1.00 53.48           N
ATOM   1104  CA  GLU A 147      -1.337  77.854  31.663  1.00 53.48           C
ATOM   1105  C   GLU A 147      -0.372  76.718  31.978  1.00 53.48           C
ATOM   1106  O   GLU A 147       0.342  76.262  31.084  1.00 53.48           O
ATOM   1107  CB  GLU A 147      -2.498  77.335  30.805  1.00 53.48           C
ATOM   1108  CG  GLU A 147      -3.504  78.422  30.388  1.00 53.48           C
ATOM   1109  CD  GLU A 147      -4.418  77.933  29.269  1.00 53.48           C
ATOM   1110  OE1 GLU A 147      -3.876  77.445  28.252  1.00 53.48           O1-
ATOM   1111  OE2 GLU A 147      -5.647  78.075  29.444  1.00 53.48           O
ATOM   1112  N   GLN A 148      -0.366  76.252  33.230  1.00 82.29           N
ATOM   1113  CA  GLN A 148       0.462  75.136  33.668  1.00 82.29           C
ATOM   1114  C   GLN A 148      -0.411  73.991  34.131  1.00 82.29           C
ATOM   1115  O   GLN A 148      -1.489  74.207  34.676  1.00 82.29           O
ATOM   1116  CB  GLN A 148       1.412  75.576  34.800  1.00 82.29           C
ATOM   1117  CG  GLN A 148       2.416  76.666  34.389  1.00 82.29           C
ATOM   1118  CD  GLN A 148       3.237  76.301  33.151  1.00 82.29           C
ATOM   1119  NE2 GLN A 148       3.756  77.315  32.471  1.00 82.29           N
ATOM   1120  OE1 GLN A 148       3.388  75.136  32.795  1.00 82.29           O
ATOM   1121  N   ASN A 149       0.070  72.766  33.898  1.00 41.64           N
ATOM   1122  CA  ASN A 149      -0.603  71.537  34.285  1.00 41.64           C
ATOM   1123  C   ASN A 149       0.320  70.830  35.256  1.00 41.64           C
ATOM   1124  O   ASN A 149       1.411  70.401  34.882  1.00 41.64           O
ATOM   1125  CB  ASN A 149      -0.888  70.647  33.059  1.00 41.64           C
ATOM   1126  CG  ASN A 149      -1.705  71.338  31.965  1.00 41.64           C
ATOM   1127  ND2 ASN A 149      -2.624  72.230  32.328  1.00 41.64           N
ATOM   1128  OD1 ASN A 149      -1.506  71.067  30.785  1.00 41.64           O
ATOM   1129  N   CYS A 150      -0.127  70.726  36.507  1.00 48.12           N
ATOM   1130  CA  CYS A 150       0.602  70.064  37.569  1.00 48.12           C
ATOM   1131  C   CYS A 150      -0.178  68.836  37.997  1.00 48.12           C
ATOM   1132  O   CYS A 150      -1.407  68.852  37.978  1.00 48.12           O
ATOM   1133  CB  CYS A 150       0.768  71.039  38.731  1.00 48.12           C
ATOM   1134  SG  CYS A 150       1.755  72.518  38.372  1.00 48.12           S
ATOM   1135  N   THR A 151       0.545  67.765  38.355  1.00122.01           N
ATOM   1136  CA  THR A 151      -0.031  66.453  38.614  1.00122.01           C
ATOM   1137  C   THR A 151       0.466  65.861  39.922  1.00122.01           C
ATOM   1138  O   THR A 151       1.515  66.250  40.430  1.00122.01           O
ATOM   1139  CB  THR A 151       0.164  65.497  37.412  1.00122.01           C
ATOM   1140  CG2 THR A 151      -0.117  66.136  36.053  1.00122.01           C
ATOM   1141  OG1 THR A 151       1.476  64.971  37.369  1.00122.01           O
ATOM   1142  N   LEU A 152      -0.320  64.886  40.440  1.00104.55           N
ATOM   1143  CA  LEU A 152       0.001  64.106  41.616  1.00104.55           C
ATOM   1144  C   LEU A 152      -0.118  62.681  41.102  1.00104.55           C
ATOM   1145  O   LEU A 152      -1.188  62.220  40.713  1.00104.55           O
ATOM   1146  CB  LEU A 152      -0.987  64.275  42.771  1.00104.55           C
ATOM   1147  CG  LEU A 152      -1.034  65.692  43.345  1.00104.55           C
ATOM   1148  CD1 LEU A 152       0.369  66.125  43.777  1.00104.55           C
ATOM   1149  CD2 LEU A 152      -1.805  66.603  42.387  1.00104.55           C
ATOM   1150  N   GLU A 153       0.999  61.944  41.098  1.00 54.91           N
ATOM   1151  CA  GLU A 153       1.072  60.564  40.672  1.00 54.91           C
ATOM   1152  C   GLU A 153       0.979  59.688  41.912  1.00 54.91           C
ATOM   1153  O   GLU A 153       1.634  60.103  42.861  1.00 54.91           O
ATOM   1154  CB  GLU A 153       2.452  60.381  40.042  1.00 54.91           C
ATOM   1155  CG  GLU A 153       2.539  61.188  38.750  1.00 54.91           C
ATOM   1156  CD  GLU A 153       3.832  61.017  37.980  1.00 54.91           C
ATOM   1157  OE1 GLU A 153       4.835  60.640  38.618  1.00 54.91           O1-
ATOM   1158  OE2 GLU A 153       3.791  60.625  36.797  1.00 54.91           O
ATOM   1159  N   ILE A 154       0.272  58.560  41.863  1.00 90.15           N
ATOM   1160  CA  ILE A 154       0.078  57.640  42.974  1.00 90.15           C
ATOM   1161  C   ILE A 154       0.385  56.258  42.401  1.00 90.15           C
ATOM   1162  O   ILE A 154      -0.356  55.905  41.489  1.00 90.15           O
ATOM   1163  CB  ILE A 154      -1.369  57.746  43.461  1.00 90.15           C
ATOM   1164  CG1 ILE A 154      -1.868  59.075  44.028  1.00 90.15           C
ATOM   1165  CG2 ILE A 154      -1.556  56.740  44.595  1.00 90.15           C
ATOM   1166  CD1 ILE A 154      -1.889  60.329  43.156  1.00 90.15           C
ATOM   1167  N   GLU A 155       1.440  55.571  42.884  1.00105.04           N
ATOM   1168  CA  GLU A 155       2.030  54.305  42.411  1.00105.04           C
ATOM   1169  C   GLU A 155       2.404  53.380  43.598  1.00105.04           C
ATOM   1170  O   GLU A 155       2.541  53.872  44.715  1.00105.04           O
ATOM   1171  CB  GLU A 155       3.197  54.607  41.424  1.00105.04           C
ATOM   1172  CG  GLU A 155       4.097  53.406  41.035  1.00105.04           C
ATOM   1173  CD  GLU A 155       4.984  53.589  39.803  1.00105.04           C
ATOM   1174  OE1 GLU A 155       4.613  54.345  38.880  1.00105.04           O1-
ATOM   1175  OE2 GLU A 155       6.036  52.916  39.769  1.00105.04           O
ATOM   1176  N   SER A 156       2.555  52.061  43.387  1.00 60.29           N
ATOM   1177  CA  SER A 156       2.999  51.045  44.361  1.00 60.29           C
ATOM   1178  C   SER A 156       4.501  50.763  44.162  1.00 60.29           C
ATOM   1179  O   SER A 156       5.008  50.851  43.037  1.00 60.29           O
ATOM   1180  CB  SER A 156       2.228  49.731  44.095  1.00 60.29           C
ATOM   1181  OG  SER A 156       2.644  48.659  44.918  1.00 60.29           O
ATOM   1182  N   TYR A 157       5.227  50.442  45.244  1.00104.26           N
ATOM   1183  CA  TYR A 157       6.665  50.196  45.231  1.00104.26           C
ATOM   1184  C   TYR A 157       6.943  48.685  45.190  1.00104.26           C
ATOM   1185  O   TYR A 157       7.765  48.230  44.397  1.00104.26           O
ATOM   1186  CB  TYR A 157       7.325  50.815  46.491  1.00104.26           C
ATOM   1187  CG  TYR A 157       8.785  51.166  46.257  1.00104.26           C
ATOM   1188  CD1 TYR A 157       9.167  52.500  46.010  1.00104.26           C
ATOM   1189  CD2 TYR A 157       9.757  50.148  46.195  1.00104.26           C
ATOM   1190  CE1 TYR A 157      10.490  52.799  45.639  1.00104.26           C
ATOM   1191  CE2 TYR A 157      11.078  50.450  45.825  1.00104.26           C
ATOM   1192  CZ  TYR A 157      11.441  51.771  45.518  1.00104.26           C
ATOM   1193  OH  TYR A 157      12.700  52.047  45.080  1.00104.26           O
ATOM   1194  N   GLY A 158       6.282  47.908  46.050  1.00 69.13           N
ATOM   1195  CA  GLY A 158       6.513  46.486  46.226  1.00 69.13           C
ATOM   1196  C   GLY A 158       5.749  45.653  45.205  1.00 69.13           C
ATOM   1197  O   GLY A 158       6.341  44.931  44.402  1.00 69.13           O
ATOM   1198  N   TYR A 159       4.425  45.770  45.252  1.00 72.39           N
ATOM   1199  CA  TYR A 159       3.457  44.915  44.583  1.00 72.39           C
ATOM   1200  C   TYR A 159       3.338  45.301  43.101  1.00 72.39           C
ATOM   1201  O   TYR A 159       3.100  46.461  42.766  1.00 72.39           O
ATOM   1202  CB  TYR A 159       2.110  45.146  45.303  1.00 72.39           C
ATOM   1203  CG  TYR A 159       2.116  44.711  46.761  1.00 72.39           C
ATOM   1204  CD1 TYR A 159       2.371  43.366  47.107  1.00 72.39           C
ATOM   1205  CD2 TYR A 159       1.917  45.664  47.780  1.00 72.39           C
ATOM   1206  CE1 TYR A 159       2.444  42.981  48.459  1.00 72.39           C
ATOM   1207  CE2 TYR A 159       1.991  45.281  49.132  1.00 72.39           C
ATOM   1208  CZ  TYR A 159       2.261  43.942  49.471  1.00 72.39           C
ATOM   1209  OH  TYR A 159       2.323  43.588  50.785  1.00 72.39           O
ATOM   1210  N   THR A 160       3.515  44.329  42.199  1.00134.21           N
ATOM   1211  CA  THR A 160       3.406  44.538  40.756  1.00134.21           C
ATOM   1212  C   THR A 160       1.910  44.595  40.359  1.00134.21           C
ATOM   1213  O   THR A 160       1.019  44.509  41.213  1.00134.21           O
ATOM   1214  CB  THR A 160       4.174  43.399  40.008  1.00134.21           C
ATOM   1215  CG2 THR A 160       5.544  43.045  40.609  1.00134.21           C
ATOM   1216  OG1 THR A 160       3.442  42.205  39.762  1.00134.21           O
ATOM   1217  N   THR A 161       1.631  44.674  39.049  1.00116.18           N
ATOM   1218  CA  THR A 161       0.328  44.520  38.422  1.00116.18           C
ATOM   1219  C   THR A 161      -0.462  43.308  38.911  1.00116.18           C
ATOM   1220  O   THR A 161      -1.687  43.337  39.033  1.00116.18           O
ATOM   1221  CB  THR A 161       0.439  44.522  36.890  1.00116.18           C
ATOM   1222  CG2 THR A 161       1.129  43.253  36.375  1.00116.18           C
ATOM   1223  OG1 THR A 161      -0.902  44.477  36.438  1.00116.18           O
ATOM   1224  N   ASP A 162       0.198  42.199  39.288  1.00125.74           N
ATOM   1225  CA  ASP A 162      -0.429  40.959  39.689  1.00125.74           C
ATOM   1226  C   ASP A 162      -1.077  41.173  41.051  1.00125.74           C
ATOM   1227  O   ASP A 162      -2.001  40.416  41.340  1.00125.74           O
ATOM   1228  CB  ASP A 162       0.554  39.785  39.666  1.00125.74           C
ATOM   1229  CG  ASP A 162       1.613  39.651  40.738  1.00125.74           C
ATOM   1230  OD1 ASP A 162       2.094  40.559  41.453  1.00125.74           O1-
ATOM   1231  OD2 ASP A 162       1.715  38.645  41.480  1.00125.74           O
ATOM   1232  N   ASP A 163      -0.355  41.769  42.004  1.00 94.77           N
ATOM   1233  CA  ASP A 163      -0.850  41.946  43.356  1.00 94.77           C
ATOM   1234  C   ASP A 163      -1.716  43.145  43.695  1.00 94.77           C
ATOM   1235  O   ASP A 163      -2.603  42.983  44.521  1.00 94.77           O
ATOM   1236  CB  ASP A 163       0.369  42.044  44.275  1.00 94.77           C
ATOM   1237  CG  ASP A 163       1.091  40.744  44.528  1.00 94.77           C
ATOM   1238  OD1 ASP A 163       0.569  39.623  44.322  1.00 94.77           O1-
ATOM   1239  OD2 ASP A 163       2.313  40.580  44.318  1.00 94.77           O
ATOM   1240  N   ILE A 164      -1.512  44.282  43.040  1.00 66.60           N
ATOM   1241  CA  ILE A 164      -2.249  45.503  43.301  1.00 66.60           C
ATOM   1242  C   ILE A 164      -2.612  46.140  41.962  1.00 66.60           C
ATOM   1243  O   ILE A 164      -1.844  46.039  41.007  1.00 66.60           O
ATOM   1244  CB  ILE A 164      -1.443  46.380  44.294  1.00 66.60           C
ATOM   1245  CG1 ILE A 164      -2.357  47.283  45.137  1.00 66.60           C
ATOM   1246  CG2 ILE A 164      -0.325  47.197  43.621  1.00 66.60           C
ATOM   1247  CD1 ILE A 164      -1.634  47.860  46.357  1.00 66.60           C
ATOM   1248  N   GLU A 165      -3.770  46.798  41.905  1.00 90.26           N
ATOM   1249  CA  GLU A 165      -4.240  47.560  40.766  1.00 90.26           C
ATOM   1250  C   GLU A 165      -4.965  48.760  41.342  1.00 90.26           C
ATOM   1251  O   GLU A 165      -5.869  48.552  42.143  1.00 90.26           O
ATOM   1252  CB  GLU A 165      -5.032  46.642  39.840  1.00 90.26           C
ATOM   1253  CG  GLU A 165      -5.184  47.201  38.428  1.00 90.26           C
ATOM   1254  CD  GLU A 165      -3.908  47.093  37.614  1.00 90.26           C
ATOM   1255  OE1 GLU A 165      -3.051  46.272  37.998  1.00 90.26           O1-
ATOM   1256  OE2 GLU A 165      -4.033  47.488  36.440  1.00 90.26           O
ATOM   1257  N   PHE A 166      -4.606  49.974  40.932  1.00 56.10           N
ATOM   1258  CA  PHE A 166      -5.270  51.192  41.370  1.00 56.10           C
ATOM   1259  C   PHE A 166      -6.290  51.598  40.297  1.00 56.10           C
ATOM   1260  O   PHE A 166      -5.974  51.591  39.105  1.00 56.10           O
ATOM   1261  CB  PHE A 166      -4.218  52.298  41.537  1.00 56.10           C
ATOM   1262  CG  PHE A 166      -3.160  51.984  42.574  1.00 56.10           C
ATOM   1263  CD1 PHE A 166      -3.528  51.810  43.922  1.00 56.10           C
ATOM   1264  CD2 PHE A 166      -1.813  51.843  42.194  1.00 56.10           C
ATOM   1265  CE1 PHE A 166      -2.565  51.453  44.883  1.00 56.10           C
ATOM   1266  CE2 PHE A 166      -0.850  51.493  43.153  1.00 56.10           C
ATOM   1267  CZ  PHE A 166      -1.223  51.291  44.497  1.00 56.10           C
ATOM   1268  N   TYR A 167      -7.507  51.942  40.722  1.00 94.02           N
ATOM   1269  CA  TYR A 167      -8.617  52.404  39.902  1.00 94.02           C
ATOM   1270  C   TYR A 167      -9.111  53.696  40.532  1.00 94.02           C
ATOM   1271  O   TYR A 167      -9.071  53.796  41.756  1.00 94.02           O
ATOM   1272  CB  TYR A 167      -9.737  51.371  39.783  1.00 94.02           C
ATOM   1273  CG  TYR A 167      -9.300  50.162  38.991  1.00 94.02           C
ATOM   1274  CD1 TYR A 167      -8.711  49.079  39.655  1.00 94.02           C
ATOM   1275  CD2 TYR A 167      -9.438  50.174  37.597  1.00 94.02           C
ATOM   1276  CE1 TYR A 167      -8.277  47.981  38.901  1.00 94.02           C
ATOM   1277  CE2 TYR A 167      -8.990  49.074  36.854  1.00 94.02           C
ATOM   1278  CZ  TYR A 167      -8.424  47.972  37.508  1.00 94.02           C
ATOM   1279  OH  TYR A 167      -7.973  46.916  36.770  1.00 94.02           O
ATOM   1280  N   TRP A 168      -9.632  54.601  39.707  1.00 94.72           N
ATOM   1281  CA  TRP A 168     -10.308  55.775  40.217  1.00 94.72           C
ATOM   1282  C   TRP A 168     -11.695  55.409  40.721  1.00 94.72           C
ATOM   1283  O   TRP A 168     -12.292  54.439  40.251  1.00 94.72           O
ATOM   1284  CB  TRP A 168     -10.489  56.756  39.062  1.00 94.72           C
ATOM   1285  CG  TRP A 168      -9.170  57.293  38.619  1.00 94.72           C
ATOM   1286  CD1 TRP A 168      -8.627  57.162  37.389  1.00 94.72           C
ATOM   1287  CD2 TRP A 168      -8.235  58.044  39.447  1.00 94.72           C
ATOM   1288  CE2 TRP A 168      -7.165  58.417  38.596  1.00 94.72           C
ATOM   1289  CE3 TRP A 168      -8.183  58.455  40.789  1.00 94.72           C
ATOM   1290  NE1 TRP A 168      -7.434  57.858  37.367  1.00 94.72           N
ATOM   1291  CZ2 TRP A 168      -6.130  59.234  39.060  1.00 94.72           C
ATOM   1292  CZ3 TRP A 168      -7.081  59.155  41.294  1.00 94.72           C
ATOM   1293  CH2 TRP A 168      -6.049  59.528  40.425  1.00 94.72           C
ATOM   1294  N   ARG A 169     -12.151  56.193  41.701  1.00270.10           N
ATOM   1295  CA  ARG A 169     -13.394  55.962  42.413  1.00270.10           C
ATOM   1296  C   ARG A 169     -14.600  55.801  41.480  1.00270.10           C
ATOM   1297  O   ARG A 169     -15.394  54.884  41.669  1.00270.10           O
ATOM   1298  CB  ARG A 169     -13.614  57.091  43.441  1.00270.10           C
ATOM   1299  CG  ARG A 169     -14.803  56.872  44.397  1.00270.10           C
ATOM   1300  CD  ARG A 169     -14.490  55.920  45.557  1.00270.10           C
ATOM   1301  NE  ARG A 169     -14.311  54.529  45.117  1.00270.10           N
ATOM   1302  CZ  ARG A 169     -13.443  53.652  45.644  1.00270.10           C
ATOM   1303  NH1 ARG A 169     -12.600  54.008  46.625  1.00270.10           N
ATOM   1304  NH2 ARG A 169     -13.452  52.392  45.194  1.00270.10           N1+
ATOM   1305  N   GLY A 170     -14.726  56.688  40.486  1.00234.13           N
ATOM   1306  CA  GLY A 170     -15.873  56.742  39.588  1.00234.13           C
ATOM   1307  C   GLY A 170     -16.735  57.947  39.954  1.00234.13           C
ATOM   1308  O   GLY A 170     -17.297  58.596  39.076  1.00234.13           O
ATOM   1309  N   ASP A 171     -16.752  58.295  41.252  1.00146.60           N
ATOM   1310  CA  ASP A 171     -17.090  59.625  41.747  1.00146.60           C
ATOM   1311  C   ASP A 171     -15.879  60.522  41.454  1.00146.60           C
ATOM   1312  O   ASP A 171     -14.810  60.043  41.059  1.00146.60           O
ATOM   1313  CB  ASP A 171     -17.363  59.610  43.272  1.00146.60           C
ATOM   1314  CG  ASP A 171     -18.512  58.702  43.735  1.00146.60           C
ATOM   1315  OD1 ASP A 171     -18.926  57.806  42.968  1.00146.60           O1-
ATOM   1316  OD2 ASP A 171     -18.965  58.922  44.879  1.00146.60           O
ATOM   1317  N   ASP A 172     -16.038  61.838  41.602  1.00206.79           N
ATOM   1318  CA  ASP A 172     -14.995  62.781  41.214  1.00206.79           C
ATOM   1319  C   ASP A 172     -13.880  62.845  42.272  1.00206.79           C
ATOM   1320  O   ASP A 172     -14.090  62.579  43.458  1.00206.79           O
ATOM   1321  CB  ASP A 172     -15.615  64.185  41.021  1.00206.79           C
ATOM   1322  CG  ASP A 172     -16.315  64.757  42.258  1.00206.79           C
ATOM   1323  OD1 ASP A 172     -17.504  64.417  42.439  1.00206.79           O1-
ATOM   1324  OD2 ASP A 172     -15.651  65.506  43.005  1.00206.79           O
ATOM   1325  N   ASN A 173     -12.706  63.304  41.807  1.00171.78           N
ATOM   1326  CA  ASN A 173     -11.688  63.971  42.611  1.00171.78           C
ATOM   1327  C   ASN A 173     -12.348  65.253  43.123  1.00171.78           C
ATOM   1328  O   ASN A 173     -12.847  66.046  42.324  1.00171.78           O
ATOM   1329  CB  ASN A 173     -10.493  64.319  41.694  1.00171.78           C
ATOM   1330  CG  ASN A 173      -9.355  65.112  42.352  1.00171.78           C
ATOM   1331  ND2 ASN A 173      -8.283  65.318  41.598  1.00171.78           N
ATOM   1332  OD1 ASN A 173      -9.412  65.529  43.508  1.00171.78           O
ATOM   1333  N   ALA A 174     -12.366  65.425  44.445  1.00 41.71           N
ATOM   1334  CA  ALA A 174     -13.019  66.552  45.077  1.00 41.71           C
ATOM   1335  C   ALA A 174     -11.987  67.628  45.395  1.00 41.71           C
ATOM   1336  O   ALA A 174     -10.800  67.369  45.587  1.00 41.71           O
ATOM   1337  CB  ALA A 174     -13.666  66.073  46.380  1.00 41.71           C
ATOM   1338  N   VAL A 175     -12.478  68.860  45.456  1.00 30.30           N
ATOM   1339  CA  VAL A 175     -11.737  70.009  45.925  1.00 30.30           C
ATOM   1340  C   VAL A 175     -12.534  70.550  47.104  1.00 30.30           C
ATOM   1341  O   VAL A 175     -13.766  70.594  47.048  1.00 30.30           O
ATOM   1342  CB  VAL A 175     -11.574  71.027  44.776  1.00 30.30           C
ATOM   1343  CG1 VAL A 175     -10.844  72.282  45.245  1.00 30.30           C
ATOM   1344  CG2 VAL A 175     -10.821  70.430  43.575  1.00 30.30           C
ATOM   1345  N   THR A 176     -11.840  70.990  48.164  1.00115.70           N
ATOM   1346  CA  THR A 176     -12.492  71.660  49.284  1.00115.70           C
ATOM   1347  C   THR A 176     -13.058  73.006  48.814  1.00115.70           C
ATOM   1348  O   THR A 176     -12.540  73.607  47.870  1.00115.70           O
ATOM   1349  CB  THR A 176     -11.512  71.858  50.456  1.00115.70           C
ATOM   1350  CG2 THR A 176     -10.508  72.989  50.239  1.00115.70           C
ATOM   1351  OG1 THR A 176     -12.224  72.192  51.631  1.00115.70           O
ATOM   1352  N   GLY A 177     -14.107  73.478  49.496  1.00106.40           N
ATOM   1353  CA  GLY A 177     -14.762  74.758  49.254  1.00106.40           C
ATOM   1354  C   GLY A 177     -13.803  75.940  49.110  1.00106.40           C
ATOM   1355  O   GLY A 177     -13.933  76.734  48.181  1.00106.40           O
ATOM   1356  N   VAL A 178     -12.810  76.020  50.001  1.00138.58           N
ATOM   1357  CA  VAL A 178     -11.917  77.158  50.086  1.00138.58           C
ATOM   1358  C   VAL A 178     -10.499  76.725  49.674  1.00138.58           C
ATOM   1359  O   VAL A 178      -9.532  76.847  50.422  1.00138.58           O
ATOM   1360  CB  VAL A 178     -12.093  77.799  51.476  1.00138.58           C
ATOM   1361  CG1 VAL A 178     -11.258  79.048  51.601  1.00138.58           C
ATOM   1362  CG2 VAL A 178     -13.546  78.152  51.821  1.00138.58           C
ATOM   1363  N   THR A 179     -10.396  76.224  48.433  1.00139.31           N
ATOM   1364  CA  THR A 179      -9.148  75.911  47.734  1.00139.31           C
ATOM   1365  C   THR A 179      -8.480  77.175  47.190  1.00139.31           C
ATOM   1366  O   THR A 179      -7.265  77.196  46.999  1.00139.31           O
ATOM   1367  CB  THR A 179      -9.484  75.015  46.528  1.00139.31           C
ATOM   1368  CG2 THR A 179     -10.366  75.706  45.458  1.00139.31           C
ATOM   1369  OG1 THR A 179      -8.298  74.543  45.911  1.00139.31           O
ATOM   1370  N   LYS A 180      -9.290  78.218  46.939  1.00175.30           N
ATOM   1371  CA  LYS A 180      -8.899  79.533  46.458  1.00175.30           C
ATOM   1372  C   LYS A 180      -7.795  80.177  47.309  1.00175.30           C
ATOM   1373  O   LYS A 180      -7.114  81.071  46.809  1.00175.30           O
ATOM   1374  CB  LYS A 180     -10.147  80.440  46.412  1.00175.30           C
ATOM   1375  CG  LYS A 180     -10.868  80.535  47.773  1.00175.30           C
ATOM   1376  CD  LYS A 180     -11.870  81.684  47.877  1.00175.30           C
ATOM   1377  CE  LYS A 180     -12.475  81.760  49.286  1.00175.30           C
ATOM   1378  NZ  LYS A 180     -13.345  82.936  49.432  1.00175.30           N1+
ATOM   1379  N   ILE A 181      -7.632  79.736  48.578  1.00320.22           N
ATOM   1380  CA  ILE A 181      -6.670  80.281  49.527  1.00320.22           C
ATOM   1381  C   ILE A 181      -5.266  79.950  49.138  1.00320.22           C
ATOM   1382  O   ILE A 181      -4.945  78.793  48.868  1.00320.22           O
ATOM   1383  CB  ILE A 181      -6.810  79.829  50.991  1.00320.22           C
ATOM   1384  CG1 ILE A 181      -8.244  79.941  51.460  1.00320.22           C
ATOM   1385  CG2 ILE A 181      -5.840  80.676  51.846  1.00320.22           C
ATOM   1386  CD1 ILE A 181      -8.451  79.750  52.988  1.00320.22           C
ATOM   1387  N   GLU A 182      -4.443  81.011  49.116  1.00319.81           N
ATOM   1388  CA  GLU A 182      -3.059  80.955  48.685  1.00319.81           C
ATOM   1389  C   GLU A 182      -2.967  80.395  47.253  1.00319.81           C
ATOM   1390  O   GLU A 182      -1.932  79.934  46.786  1.00319.81           O
ATOM   1391  CB  GLU A 182      -2.243  80.158  49.682  1.00319.81           C
ATOM   1392  CG  GLU A 182      -0.739  80.367  49.541  1.00319.81           C
ATOM   1393  CD  GLU A 182       0.027  79.519  50.550  1.00319.81           C
ATOM   1394  OE1 GLU A 182      -0.624  78.880  51.401  1.00319.81           O1-
ATOM   1395  OE2 GLU A 182       1.266  79.485  50.405  1.00319.81           O
ATOM   1396  N   LEU A 183      -4.086  80.515  46.538  1.00176.59           N
ATOM   1397  CA  LEU A 183      -4.195  80.451  45.121  1.00176.59           C
ATOM   1398  C   LEU A 183      -4.791  81.790  44.671  1.00176.59           C
ATOM   1399  O   LEU A 183      -5.697  81.774  43.843  1.00176.59           O
ATOM   1400  CB  LEU A 183      -5.056  79.223  44.775  1.00176.59           C
ATOM   1401  CG  LEU A 183      -4.956  78.819  43.300  1.00176.59           C
ATOM   1402  CD1 LEU A 183      -3.583  78.209  42.984  1.00176.59           C
ATOM   1403  CD2 LEU A 183      -6.100  77.878  42.930  1.00176.59           C
ATOM   1404  N   PRO A 184      -4.316  82.970  45.153  1.00110.23           N
ATOM   1405  CA  PRO A 184      -4.810  84.243  44.648  1.00110.23           C
ATOM   1406  C   PRO A 184      -4.147  84.536  43.300  1.00110.23           C
ATOM   1407  O   PRO A 184      -4.715  85.272  42.504  1.00110.23           O
ATOM   1408  CB  PRO A 184      -4.340  85.276  45.675  1.00110.23           C
ATOM   1409  CG  PRO A 184      -2.992  84.744  46.123  1.00110.23           C
ATOM   1410  CD  PRO A 184      -3.223  83.240  46.099  1.00110.23           C
ATOM   1411  N   GLN A 185      -2.950  83.962  43.071  1.00 55.78           N
ATOM   1412  CA  GLN A 185      -2.102  84.150  41.910  1.00 55.78           C
ATOM   1413  C   GLN A 185      -2.632  83.383  40.705  1.00 55.78           C
ATOM   1414  O   GLN A 185      -2.422  83.837  39.583  1.00 55.78           O
ATOM   1415  CB  GLN A 185      -0.700  83.589  42.213  1.00 55.78           C
ATOM   1416  CG  GLN A 185       0.088  84.358  43.283  1.00 55.78           C
ATOM   1417  CD  GLN A 185       1.560  83.953  43.265  1.00 55.78           C
ATOM   1418  NE2 GLN A 185       1.849  82.706  43.640  1.00 55.78           N
ATOM   1419  OE1 GLN A 185       2.423  84.751  42.898  1.00 55.78           O
ATOM   1420  N   PHE A 186      -3.315  82.249  40.921  1.00 60.44           N
ATOM   1421  CA  PHE A 186      -3.831  81.404  39.853  1.00 60.44           C
ATOM   1422  C   PHE A 186      -5.320  81.165  40.032  1.00 60.44           C
ATOM   1423  O   PHE A 186      -5.916  81.507  41.049  1.00 60.44           O
ATOM   1424  CB  PHE A 186      -3.047  80.080  39.760  1.00 60.44           C
ATOM   1425  CG  PHE A 186      -1.590  80.279  39.428  1.00 60.44           C
ATOM   1426  CD1 PHE A 186      -1.146  80.261  38.094  1.00 60.44           C
ATOM   1427  CD2 PHE A 186      -0.679  80.548  40.462  1.00 60.44           C
ATOM   1428  CE1 PHE A 186       0.198  80.538  37.789  1.00 60.44           C
ATOM   1429  CE2 PHE A 186       0.649  80.876  40.151  1.00 60.44           C
ATOM   1430  CZ  PHE A 186       1.098  80.836  38.824  1.00 60.44           C
ATOM   1431  N   SER A 187      -5.914  80.566  39.003  1.00 87.94           N
ATOM   1432  CA  SER A 187      -7.269  80.056  39.006  1.00 87.94           C
ATOM   1433  C   SER A 187      -7.159  78.599  38.580  1.00 87.94           C
ATOM   1434  O   SER A 187      -6.551  78.316  37.545  1.00 87.94           O
ATOM   1435  CB  SER A 187      -8.114  80.867  38.010  1.00 87.94           C
ATOM   1436  OG  SER A 187      -8.274  82.194  38.467  1.00 87.94           O
ATOM   1437  N   ILE A 188      -7.742  77.675  39.359  1.00108.13           N
ATOM   1438  CA  ILE A 188      -7.784  76.264  38.989  1.00108.13           C
ATOM   1439  C   ILE A 188      -8.994  76.057  38.070  1.00108.13           C
ATOM   1440  O   ILE A 188     -10.115  75.833  38.523  1.00108.13           O
ATOM   1441  CB  ILE A 188      -7.840  75.346  40.233  1.00108.13           C
ATOM   1442  CG1 ILE A 188      -8.907  75.689  41.296  1.00108.13           C
ATOM   1443  CG2 ILE A 188      -6.446  75.223  40.868  1.00108.13           C
ATOM   1444  CD1 ILE A 188      -9.280  74.464  42.139  1.00108.13           C
ATOM   1445  N   VAL A 189      -8.761  76.176  36.756  1.00 51.80           N
ATOM   1446  CA  VAL A 189      -9.814  76.101  35.747  1.00 51.80           C
ATOM   1447  C   VAL A 189     -10.384  74.684  35.659  1.00 51.80           C
ATOM   1448  O   VAL A 189     -11.602  74.524  35.716  1.00 51.80           O
ATOM   1449  CB  VAL A 189      -9.276  76.554  34.369  1.00 51.80           C
ATOM   1450  CG1 VAL A 189     -10.305  76.350  33.236  1.00 51.80           C
ATOM   1451  CG2 VAL A 189      -8.836  78.027  34.412  1.00 51.80           C
ATOM   1452  N   ASP A 190      -9.516  73.675  35.514  1.00 65.81           N
ATOM   1453  CA  ASP A 190      -9.941  72.305  35.283  1.00 65.81           C
ATOM   1454  C   ASP A 190      -9.049  71.304  35.999  1.00 65.81           C
ATOM   1455  O   ASP A 190      -7.888  71.585  36.281  1.00 65.81           O
ATOM   1456  CB  ASP A 190     -10.137  72.040  33.770  1.00 65.81           C
ATOM   1457  CG  ASP A 190     -10.883  70.737  33.465  1.00 65.81           C
ATOM   1458  OD1 ASP A 190     -11.769  70.380  34.274  1.00 65.81           O1-
ATOM   1459  OD2 ASP A 190     -10.549  70.115  32.434  1.00 65.81           O
ATOM   1460  N   TYR A 191      -9.606  70.117  36.245  1.00160.53           N
ATOM   1461  CA  TYR A 191      -8.901  68.945  36.717  1.00160.53           C
ATOM   1462  C   TYR A 191      -9.244  67.752  35.829  1.00160.53           C
ATOM   1463  O   TYR A 191     -10.321  67.690  35.236  1.00160.53           O
ATOM   1464  CB  TYR A 191      -9.175  68.703  38.215  1.00160.53           C
ATOM   1465  CG  TYR A 191     -10.615  68.346  38.533  1.00160.53           C
ATOM   1466  CD1 TYR A 191     -11.086  67.033  38.322  1.00160.53           C
ATOM   1467  CD2 TYR A 191     -11.497  69.339  39.001  1.00160.53           C
ATOM   1468  CE1 TYR A 191     -12.441  66.724  38.535  1.00160.53           C
ATOM   1469  CE2 TYR A 191     -12.848  69.026  39.232  1.00160.53           C
ATOM   1470  CZ  TYR A 191     -13.323  67.722  38.990  1.00160.53           C
ATOM   1471  OH  TYR A 191     -14.637  67.427  39.201  1.00160.53           O
ATOM   1472  N   LYS A 192      -8.337  66.773  35.801  1.00130.93           N
ATOM   1473  CA  LYS A 192      -8.523  65.491  35.138  1.00130.93           C
ATOM   1474  C   LYS A 192      -8.161  64.348  36.073  1.00130.93           C
ATOM   1475  O   LYS A 192      -7.469  64.521  37.077  1.00130.93           O
ATOM   1476  CB  LYS A 192      -7.757  65.415  33.806  1.00130.93           C
ATOM   1477  CG  LYS A 192      -6.252  65.627  33.978  1.00130.93           C
ATOM   1478  CD  LYS A 192      -5.362  65.122  32.834  1.00130.93           C
ATOM   1479  CE  LYS A 192      -5.328  66.061  31.631  1.00130.93           C
ATOM   1480  NZ  LYS A 192      -6.605  66.029  30.904  1.00130.93           N1+
ATOM   1481  N   LEU A 193      -8.637  63.171  35.676  1.00153.58           N
ATOM   1482  CA  LEU A 193      -8.502  61.904  36.354  1.00153.58           C
ATOM   1483  C   LEU A 193      -7.948  60.937  35.307  1.00153.58           C
ATOM   1484  O   LEU A 193      -8.645  60.635  34.339  1.00153.58           O
ATOM   1485  CB  LEU A 193      -9.930  61.537  36.793  1.00153.58           C
ATOM   1486  CG  LEU A 193     -10.022  60.416  37.820  1.00153.58           C
ATOM   1487  CD1 LEU A 193      -9.646  60.923  39.213  1.00153.58           C
ATOM   1488  CD2 LEU A 193     -11.419  59.788  37.804  1.00153.58           C
ATOM   1489  N   ILE A 194      -6.690  60.500  35.441  1.00106.75           N
ATOM   1490  CA  ILE A 194      -6.011  59.664  34.465  1.00106.75           C
ATOM   1491  C   ILE A 194      -5.211  58.538  35.109  1.00106.75           C
ATOM   1492  O   ILE A 194      -4.929  58.602  36.305  1.00106.75           O
ATOM   1493  CB  ILE A 194      -5.165  60.496  33.493  1.00106.75           C
ATOM   1494  CG1 ILE A 194      -4.027  61.253  34.182  1.00106.75           C
ATOM   1495  CG2 ILE A 194      -6.018  61.438  32.640  1.00106.75           C
ATOM   1496  CD1 ILE A 194      -2.840  61.602  33.285  1.00106.75           C
ATOM   1497  N   THR A 195      -4.782  57.565  34.303  1.00115.50           N
ATOM   1498  CA  THR A 195      -3.883  56.504  34.715  1.00115.50           C
ATOM   1499  C   THR A 195      -2.556  56.733  34.006  1.00115.50           C
ATOM   1500  O   THR A 195      -2.509  57.232  32.882  1.00115.50           O
ATOM   1501  CB  THR A 195      -4.482  55.144  34.348  1.00115.50           C
ATOM   1502  CG2 THR A 195      -5.867  54.931  34.967  1.00115.50           C
ATOM   1503  OG1 THR A 195      -4.600  54.962  32.949  1.00115.50           O
ATOM   1504  N   LYS A 196      -1.451  56.428  34.689  1.00176.87           N
ATOM   1505  CA  LYS A 196      -0.103  56.511  34.175  1.00176.87           C
ATOM   1506  C   LYS A 196       0.667  55.242  34.507  1.00176.87           C
ATOM   1507  O   LYS A 196       1.829  55.400  34.885  1.00176.87           O
ATOM   1508  CB  LYS A 196       0.498  57.831  34.659  1.00176.87           C
ATOM   1509  CG  LYS A 196       1.885  58.242  34.170  1.00176.87           C
ATOM   1510  CD  LYS A 196       2.332  59.550  34.824  1.00176.87           C
ATOM   1511  CE  LYS A 196       1.570  60.793  34.367  1.00176.87           C
ATOM   1512  NZ  LYS A 196       2.099  62.009  34.982  1.00176.87           N1+
ATOM   1513  N   LYS A 197       0.074  54.047  34.472  1.00133.63           N
ATOM   1514  CA  LYS A 197       0.731  52.773  34.691  1.00133.63           C
ATOM   1515  C   LYS A 197       1.861  52.596  33.681  1.00133.63           C
ATOM   1516  O   LYS A 197       1.699  52.957  32.517  1.00133.63           O
ATOM   1517  CB  LYS A 197      -0.281  51.631  34.570  1.00133.63           C
ATOM   1518  CG  LYS A 197       0.303  50.223  34.698  1.00133.63           C
ATOM   1519  CD  LYS A 197      -0.652  49.134  35.187  1.00133.63           C
ATOM   1520  CE  LYS A 197      -1.073  48.230  34.030  1.00133.63           C
ATOM   1521  NZ  LYS A 197      -0.023  47.253  33.733  1.00133.63           N1+
ATOM   1522  N   VAL A 198       2.991  52.037  34.128  1.00 97.53           N
ATOM   1523  CA  VAL A 198       4.237  51.861  33.382  1.00 97.53           C
ATOM   1524  C   VAL A 198       4.839  50.467  33.637  1.00 97.53           C
ATOM   1525  O   VAL A 198       4.366  49.711  34.495  1.00 97.53           O
ATOM   1526  CB  VAL A 198       5.225  53.029  33.665  1.00 97.53           C
ATOM   1527  CG1 VAL A 198       4.801  54.349  32.999  1.00 97.53           C
ATOM   1528  CG2 VAL A 198       5.492  53.236  35.167  1.00 97.53           C
ATOM   1529  N   VAL A 199       5.893  50.137  32.882  1.00 45.82           N
ATOM   1530  CA  VAL A 199       6.674  48.911  32.978  1.00 45.82           C
ATOM   1531  C   VAL A 199       8.150  49.301  33.138  1.00 45.82           C
ATOM   1532  O   VAL A 199       8.674  50.100  32.358  1.00 45.82           O
ATOM   1533  CB  VAL A 199       6.405  47.985  31.758  1.00 45.82           C
ATOM   1534  CG1 VAL A 199       7.056  46.599  31.933  1.00 45.82           C
ATOM   1535  CG2 VAL A 199       4.904  47.818  31.444  1.00 45.82           C
ATOM   1536  N   PHE A 200       8.804  48.721  34.143  1.00 62.59           N
ATOM   1537  CA  PHE A 200      10.227  48.818  34.444  1.00 62.59           C
ATOM   1538  C   PHE A 200      10.832  47.406  34.336  1.00 62.59           C
ATOM   1539  O   PHE A 200      10.111  46.416  34.180  1.00 62.59           O
ATOM   1540  CB  PHE A 200      10.383  49.358  35.882  1.00 62.59           C
ATOM   1541  CG  PHE A 200       9.969  50.807  36.081  1.00 62.59           C
ATOM   1542  CD1 PHE A 200      10.774  51.850  35.577  1.00 62.59           C
ATOM   1543  CD2 PHE A 200       8.792  51.117  36.797  1.00 62.59           C
ATOM   1544  CE1 PHE A 200      10.409  53.194  35.792  1.00 62.59           C
ATOM   1545  CE2 PHE A 200       8.430  52.461  37.014  1.00 62.59           C
ATOM   1546  CZ  PHE A 200       9.238  53.499  36.512  1.00 62.59           C
ATOM   1547  N   SER A 201      12.158  47.283  34.461  1.00 36.07           N
ATOM   1548  CA  SER A 201      12.893  46.012  34.471  1.00 36.07           C
ATOM   1549  C   SER A 201      12.549  45.125  35.694  1.00 36.07           C
ATOM   1550  O   SER A 201      12.753  43.911  35.665  1.00 36.07           O
ATOM   1551  CB  SER A 201      14.400  46.342  34.473  1.00 36.07           C
ATOM   1552  OG  SER A 201      14.739  47.134  33.341  1.00 36.07           O
ATOM   1553  N   THR A 202      11.988  45.727  36.747  1.00 62.45           N
ATOM   1554  CA  THR A 202      11.462  45.123  37.964  1.00 62.45           C
ATOM   1555  C   THR A 202      10.006  44.621  37.794  1.00 62.45           C
ATOM   1556  O   THR A 202       9.498  43.934  38.685  1.00 62.45           O
ATOM   1557  CB  THR A 202      11.541  46.238  39.041  1.00 62.45           C
ATOM   1558  CG2 THR A 202      12.984  46.462  39.510  1.00 62.45           C
ATOM   1559  OG1 THR A 202      11.029  47.457  38.511  1.00 62.45           O
ATOM   1560  N   GLY A 203       9.352  44.897  36.657  1.00 23.42           N
ATOM   1561  CA  GLY A 203       8.003  44.462  36.317  1.00 23.42           C
ATOM   1562  C   GLY A 203       7.079  45.634  35.970  1.00 23.42           C
ATOM   1563  O   GLY A 203       7.506  46.785  35.849  1.00 23.42           O
ATOM   1564  N   SER A 204       5.794  45.321  35.782  1.00 39.51           N
ATOM   1565  CA  SER A 204       4.721  46.273  35.511  1.00 39.51           C
ATOM   1566  C   SER A 204       4.183  46.810  36.849  1.00 39.51           C
ATOM   1567  O   SER A 204       3.850  46.013  37.730  1.00 39.51           O
ATOM   1568  CB  SER A 204       3.590  45.501  34.809  1.00 39.51           C
ATOM   1569  OG  SER A 204       3.979  45.105  33.505  1.00 39.51           O
ATOM   1570  N   TYR A 205       4.079  48.136  36.994  1.00 59.62           N
ATOM   1571  CA  TYR A 205       3.690  48.828  38.225  1.00 59.62           C
ATOM   1572  C   TYR A 205       2.571  49.848  37.934  1.00 59.62           C
ATOM   1573  O   TYR A 205       2.786  50.724  37.090  1.00 59.62           O
ATOM   1574  CB  TYR A 205       4.929  49.478  38.876  1.00 59.62           C
ATOM   1575  CG  TYR A 205       5.753  48.513  39.714  1.00 59.62           C
ATOM   1576  CD1 TYR A 205       5.328  48.205  41.022  1.00 59.62           C
ATOM   1577  CD2 TYR A 205       6.921  47.905  39.204  1.00 59.62           C
ATOM   1578  CE1 TYR A 205       6.054  47.294  41.806  1.00 59.62           C
ATOM   1579  CE2 TYR A 205       7.641  46.981  39.992  1.00 59.62           C
ATOM   1580  CZ  TYR A 205       7.203  46.665  41.294  1.00 59.62           C
ATOM   1581  OH  TYR A 205       7.869  45.746  42.056  1.00 59.62           O
ATOM   1582  N   PRO A 206       1.386  49.753  38.585  1.00 77.30           N
ATOM   1583  CA  PRO A 206       0.241  50.637  38.320  1.00 77.30           C
ATOM   1584  C   PRO A 206       0.429  52.033  38.925  1.00 77.30           C
ATOM   1585  O   PRO A 206       1.075  52.173  39.963  1.00 77.30           O
ATOM   1586  CB  PRO A 206      -0.963  49.916  38.941  1.00 77.30           C
ATOM   1587  CG  PRO A 206      -0.365  49.125  40.090  1.00 77.30           C
ATOM   1588  CD  PRO A 206       1.040  48.763  39.612  1.00 77.30           C
ATOM   1589  N   ARG A 207      -0.169  53.049  38.287  1.00127.70           N
ATOM   1590  CA  ARG A 207      -0.125  54.441  38.710  1.00127.70           C
ATOM   1591  C   ARG A 207      -1.403  55.171  38.270  1.00127.70           C
ATOM   1592  O   ARG A 207      -1.799  55.068  37.106  1.00127.70           O
ATOM   1593  CB  ARG A 207       1.179  55.108  38.226  1.00127.70           C
ATOM   1594  CG  ARG A 207       1.388  56.599  38.587  1.00127.70           C
ATOM   1595  CD  ARG A 207       2.472  57.287  37.741  1.00127.70           C
ATOM   1596  NE  ARG A 207       3.762  56.598  37.776  1.00127.70           N
ATOM   1597  CZ  ARG A 207       4.854  56.950  37.096  1.00127.70           C
ATOM   1598  NH1 ARG A 207       4.972  58.127  36.470  1.00127.70           N
ATOM   1599  NH2 ARG A 207       5.832  56.052  37.046  1.00127.70           N1+
ATOM   1600  N   LEU A 208      -2.022  55.929  39.177  1.00 65.33           N
ATOM   1601  CA  LEU A 208      -3.116  56.845  38.895  1.00 65.33           C
ATOM   1602  C   LEU A 208      -2.519  58.249  39.011  1.00 65.33           C
ATOM   1603  O   LEU A 208      -1.513  58.476  39.685  1.00 65.33           O
ATOM   1604  CB  LEU A 208      -4.077  56.721  40.082  1.00 65.33           C
ATOM   1605  CG  LEU A 208      -4.905  55.433  40.038  1.00 65.33           C
ATOM   1606  CD1 LEU A 208      -6.051  55.465  41.048  1.00 65.33           C
ATOM   1607  CD2 LEU A 208      -5.426  55.005  38.667  1.00 65.33           C
ATOM   1608  N   SER A 209      -3.025  59.215  38.239  1.00 97.82           N
ATOM   1609  CA  SER A 209      -2.581  60.593  38.148  1.00 97.82           C
ATOM   1610  C   SER A 209      -3.742  61.577  38.106  1.00 97.82           C
ATOM   1611  O   SER A 209      -4.575  61.561  37.203  1.00 97.82           O
ATOM   1612  CB  SER A 209      -1.555  60.747  37.023  1.00 97.82           C
ATOM   1613  OG  SER A 209      -0.388  60.053  37.425  1.00 97.82           O
ATOM   1614  N   LEU A 210      -3.826  62.485  39.082  1.00 96.58           N
ATOM   1615  CA  LEU A 210      -4.731  63.618  39.086  1.00 96.58           C
ATOM   1616  C   LEU A 210      -3.940  64.771  38.486  1.00 96.58           C
ATOM   1617  O   LEU A 210      -2.778  64.935  38.850  1.00 96.58           O
ATOM   1618  CB  LEU A 210      -5.074  64.087  40.501  1.00 96.58           C
ATOM   1619  CG  LEU A 210      -5.819  63.075  41.374  1.00 96.58           C
ATOM   1620  CD1 LEU A 210      -6.993  62.449  40.620  1.00 96.58           C
ATOM   1621  CD2 LEU A 210      -4.863  62.112  42.082  1.00 96.58           C
ATOM   1622  N   SER A 211      -4.566  65.573  37.627  1.00 36.64           N
ATOM   1623  CA  SER A 211      -3.937  66.785  37.122  1.00 36.64           C
ATOM   1624  C   SER A 211      -4.864  67.953  37.386  1.00 36.64           C
ATOM   1625  O   SER A 211      -6.081  67.797  37.376  1.00 36.64           O
ATOM   1626  CB  SER A 211      -3.568  66.683  35.638  1.00 36.64           C
ATOM   1627  OG  SER A 211      -3.019  65.421  35.315  1.00 36.64           O
ATOM   1628  N   PHE A 212      -4.259  69.117  37.619  1.00141.91           N
ATOM   1629  CA  PHE A 212      -4.912  70.394  37.843  1.00141.91           C
ATOM   1630  C   PHE A 212      -4.312  71.370  36.849  1.00141.91           C
ATOM   1631  O   PHE A 212      -3.093  71.406  36.685  1.00141.91           O
ATOM   1632  CB  PHE A 212      -4.660  70.860  39.285  1.00141.91           C
ATOM   1633  CG  PHE A 212      -5.195  69.866  40.285  1.00141.91           C
ATOM   1634  CD1 PHE A 212      -6.576  69.830  40.557  1.00141.91           C
ATOM   1635  CD2 PHE A 212      -4.330  68.916  40.867  1.00141.91           C
ATOM   1636  CE1 PHE A 212      -7.105  68.820  41.378  1.00141.91           C
ATOM   1637  CE2 PHE A 212      -4.872  67.913  41.687  1.00141.91           C
ATOM   1638  CZ  PHE A 212      -6.249  67.850  41.918  1.00141.91           C
ATOM   1639  N   LYS A 213      -5.163  72.163  36.197  1.00 73.49           N
ATOM   1640  CA  LYS A 213      -4.747  73.212  35.283  1.00 73.49           C
ATOM   1641  C   LYS A 213      -4.809  74.536  36.037  1.00 73.49           C
ATOM   1642  O   LYS A 213      -5.857  74.905  36.562  1.00 73.49           O
ATOM   1643  CB  LYS A 213      -5.709  73.286  34.087  1.00 73.49           C
ATOM   1644  CG  LYS A 213      -5.733  72.001  33.245  1.00 73.49           C
ATOM   1645  CD  LYS A 213      -6.193  72.260  31.805  1.00 73.49           C
ATOM   1646  CE  LYS A 213      -5.952  71.073  30.866  1.00 73.49           C
ATOM   1647  NZ  LYS A 213      -6.529  71.334  29.536  1.00 73.49           N1+
ATOM   1648  N   LEU A 214      -3.677  75.242  36.076  1.00 50.98           N
ATOM   1649  CA  LEU A 214      -3.528  76.550  36.688  1.00 50.98           C
ATOM   1650  C   LEU A 214      -3.425  77.582  35.572  1.00 50.98           C
ATOM   1651  O   LEU A 214      -2.527  77.501  34.738  1.00 50.98           O
ATOM   1652  CB  LEU A 214      -2.222  76.578  37.513  1.00 50.98           C
ATOM   1653  CG  LEU A 214      -2.178  75.572  38.681  1.00 50.98           C
ATOM   1654  CD1 LEU A 214      -0.887  75.738  39.494  1.00 50.98           C
ATOM   1655  CD2 LEU A 214      -3.406  75.694  39.590  1.00 50.98           C
ATOM   1656  N   LYS A 215      -4.333  78.564  35.578  1.00 91.64           N
ATOM   1657  CA  LYS A 215      -4.262  79.744  34.728  1.00 91.64           C
ATOM   1658  C   LYS A 215      -3.674  80.866  35.575  1.00 91.64           C
ATOM   1659  O   LYS A 215      -4.171  81.129  36.668  1.00 91.64           O
ATOM   1660  CB  LYS A 215      -5.685  80.144  34.297  1.00 91.64           C
ATOM   1661  CG  LYS A 215      -5.720  81.453  33.481  1.00 91.64           C
ATOM   1662  CD  LYS A 215      -7.044  81.699  32.746  1.00 91.64           C
ATOM   1663  CE  LYS A 215      -7.231  80.822  31.497  1.00 91.64           C
ATOM   1664  NZ  LYS A 215      -6.216  81.107  30.467  1.00 91.64           N1+
ATOM   1665  N   ARG A 216      -2.634  81.540  35.064  1.00 60.05           N
ATOM   1666  CA  ARG A 216      -2.002  82.662  35.746  1.00 60.05           C
ATOM   1667  C   ARG A 216      -2.902  83.889  35.640  1.00 60.05           C
ATOM   1668  O   ARG A 216      -3.377  84.215  34.550  1.00 60.05           O
ATOM   1669  CB  ARG A 216      -0.649  82.955  35.083  1.00 60.05           C
ATOM   1670  CG  ARG A 216       0.197  83.978  35.869  1.00 60.05           C
ATOM   1671  CD  ARG A 216       1.599  84.174  35.285  1.00 60.05           C
ATOM   1672  NE  ARG A 216       2.291  82.899  35.154  1.00 60.05           N
ATOM   1673  CZ  ARG A 216       3.023  82.287  36.090  1.00 60.05           C
ATOM   1674  NH1 ARG A 216       3.257  82.868  37.275  1.00 60.05           N
ATOM   1675  NH2 ARG A 216       3.519  81.073  35.820  1.00 60.05           N1+
ATOM   1676  N   ASN A 217      -3.129  84.565  36.777  1.00 50.59           N
ATOM   1677  CA  ASN A 217      -3.923  85.784  36.809  1.00 50.59           C
ATOM   1678  C   ASN A 217      -3.165  86.940  36.166  1.00 50.59           C
ATOM   1679  O   ASN A 217      -1.995  87.194  36.457  1.00 50.59           O
ATOM   1680  CB  ASN A 217      -4.375  86.152  38.238  1.00 50.59           C
ATOM   1681  CG  ASN A 217      -5.530  85.251  38.687  1.00 50.59           C
ATOM   1682  ND2 ASN A 217      -5.494  84.745  39.913  1.00 50.59           N
ATOM   1683  OD1 ASN A 217      -6.450  84.982  37.920  1.00 50.59           O
ATOM   1684  N   ILE A 218      -3.887  87.593  35.251  1.00105.48           N
ATOM   1685  CA  ILE A 218      -3.454  88.667  34.379  1.00105.48           C
ATOM   1686  C   ILE A 218      -3.247  89.975  35.144  1.00105.48           C
ATOM   1687  O   ILE A 218      -2.257  90.647  34.878  1.00105.48           O
ATOM   1688  CB  ILE A 218      -4.533  88.848  33.277  1.00105.48           C
ATOM   1689  CG1 ILE A 218      -4.128  89.906  32.238  1.00105.48           C
ATOM   1690  CG2 ILE A 218      -5.951  89.163  33.822  1.00105.48           C
ATOM   1691  CD1 ILE A 218      -4.860  89.786  30.901  1.00105.48           C
ATOM   1692  N   GLY A 219      -4.195  90.326  36.036  1.00 36.45           N
ATOM   1693  CA  GLY A 219      -4.287  91.514  36.885  1.00 36.45           C
ATOM   1694  C   GLY A 219      -2.949  92.124  37.276  1.00 36.45           C
ATOM   1695  O   GLY A 219      -2.641  93.255  36.911  1.00 36.45           O
ATOM   1696  N   TYR A 220      -2.129  91.322  37.967  1.00 48.56           N
ATOM   1697  CA  TYR A 220      -0.798  91.705  38.401  1.00 48.56           C
ATOM   1698  C   TYR A 220       0.109  92.152  37.253  1.00 48.56           C
ATOM   1699  O   TYR A 220       0.718  93.211  37.357  1.00 48.56           O
ATOM   1700  CB  TYR A 220      -0.150  90.550  39.163  1.00 48.56           C
ATOM   1701  CG  TYR A 220       1.272  90.873  39.564  1.00 48.56           C
ATOM   1702  CD1 TYR A 220       1.511  91.619  40.733  1.00 48.56           C
ATOM   1703  CD2 TYR A 220       2.344  90.501  38.725  1.00 48.56           C
ATOM   1704  CE1 TYR A 220       2.828  91.963  41.079  1.00 48.56           C
ATOM   1705  CE2 TYR A 220       3.652  90.896  39.041  1.00 48.56           C
ATOM   1706  CZ  TYR A 220       3.892  91.617  40.223  1.00 48.56           C
ATOM   1707  OH  TYR A 220       5.161  91.994  40.533  1.00 48.56           O
ATOM   1708  N   PHE A 221       0.212  91.345  36.186  1.00 54.32           N
ATOM   1709  CA  PHE A 221       1.086  91.618  35.052  1.00 54.32           C
ATOM   1710  C   PHE A 221       0.657  92.856  34.290  1.00 54.32           C
ATOM   1711  O   PHE A 221       1.526  93.606  33.867  1.00 54.32           O
ATOM   1712  CB  PHE A 221       1.134  90.434  34.079  1.00 54.32           C
ATOM   1713  CG  PHE A 221       1.871  89.285  34.705  1.00 54.32           C
ATOM   1714  CD1 PHE A 221       3.276  89.235  34.645  1.00 54.32           C
ATOM   1715  CD2 PHE A 221       1.153  88.332  35.445  1.00 54.32           C
ATOM   1716  CE1 PHE A 221       3.968  88.238  35.351  1.00 54.32           C
ATOM   1717  CE2 PHE A 221       1.846  87.352  36.167  1.00 54.32           C
ATOM   1718  CZ  PHE A 221       3.251  87.300  36.117  1.00 54.32           C
ATOM   1719  N   ILE A 222      -0.653  93.118  34.157  1.00 85.35           N
ATOM   1720  CA  ILE A 222      -1.147  94.346  33.538  1.00 85.35           C
ATOM   1721  C   ILE A 222      -0.642  95.565  34.298  1.00 85.35           C
ATOM   1722  O   ILE A 222      -0.008  96.427  33.699  1.00 85.35           O
ATOM   1723  CB  ILE A 222      -2.683  94.366  33.417  1.00 85.35           C
ATOM   1724  CG1 ILE A 222      -3.213  93.155  32.646  1.00 85.35           C
ATOM   1725  CG2 ILE A 222      -3.202  95.674  32.788  1.00 85.35           C
ATOM   1726  CD1 ILE A 222      -2.650  92.974  31.230  1.00 85.35           C
ATOM   1727  N   LEU A 223      -0.879  95.593  35.613  1.00100.78           N
ATOM   1728  CA  LEU A 223      -0.540  96.721  36.460  1.00100.78           C
ATOM   1729  C   LEU A 223       0.971  96.866  36.672  1.00100.78           C
ATOM   1730  O   LEU A 223       1.431  97.999  36.767  1.00100.78           O
ATOM   1731  CB  LEU A 223      -1.243  96.568  37.828  1.00100.78           C
ATOM   1732  CG  LEU A 223      -2.725  97.014  37.869  1.00100.78           C
ATOM   1733  CD1 LEU A 223      -2.914  98.500  37.531  1.00100.78           C
ATOM   1734  CD2 LEU A 223      -3.693  96.149  37.049  1.00100.78           C
ATOM   1735  N   GLN A 224       1.742  95.768  36.740  1.00109.83           N
ATOM   1736  CA  GLN A 224       3.168  95.834  37.057  1.00109.83           C
ATOM   1737  C   GLN A 224       4.097  95.768  35.854  1.00109.83           C
ATOM   1738  O   GLN A 224       5.204  96.291  35.971  1.00109.83           O
ATOM   1739  CB  GLN A 224       3.559  94.704  38.034  1.00109.83           C
ATOM   1740  CG  GLN A 224       2.928  94.863  39.429  1.00109.83           C
ATOM   1741  CD  GLN A 224       3.060  96.271  40.000  1.00109.83           C
ATOM   1742  NE2 GLN A 224       1.962  96.816  40.523  1.00109.83           N
ATOM   1743  OE1 GLN A 224       4.132  96.869  39.940  1.00109.83           O
ATOM   1744  N   THR A 225       3.692  95.184  34.718  1.00168.99           N
ATOM   1745  CA  THR A 225       4.547  95.078  33.534  1.00168.99           C
ATOM   1746  C   THR A 225       4.037  95.998  32.428  1.00168.99           C
ATOM   1747  O   THR A 225       4.761  96.911  32.042  1.00168.99           O
ATOM   1748  CB  THR A 225       4.736  93.607  33.075  1.00168.99           C
ATOM   1749  CG2 THR A 225       4.999  92.661  34.242  1.00168.99           C
ATOM   1750  OG1 THR A 225       3.679  93.058  32.322  1.00168.99           O
ATOM   1751  N   TYR A 226       2.811  95.775  31.925  1.00 73.65           N
ATOM   1752  CA  TYR A 226       2.326  96.365  30.681  1.00 73.65           C
ATOM   1753  C   TYR A 226       1.999  97.844  30.829  1.00 73.65           C
ATOM   1754  O   TYR A 226       2.536  98.639  30.068  1.00 73.65           O
ATOM   1755  CB  TYR A 226       1.061  95.632  30.208  1.00 73.65           C
ATOM   1756  CG  TYR A 226       1.359  94.228  29.740  1.00 73.65           C
ATOM   1757  CD1 TYR A 226       1.942  94.031  28.480  1.00 73.65           C
ATOM   1758  CD2 TYR A 226       1.085  93.117  30.555  1.00 73.65           C
ATOM   1759  CE1 TYR A 226       2.280  92.737  28.043  1.00 73.65           C
ATOM   1760  CE2 TYR A 226       1.401  91.819  30.120  1.00 73.65           C
ATOM   1761  CZ  TYR A 226       2.004  91.629  28.864  1.00 73.65           C
ATOM   1762  OH  TYR A 226       2.309  90.367  28.447  1.00 73.65           O
ATOM   1763  N   MET A 227       1.152  98.213  31.801  1.00 80.94           N
ATOM   1764  CA  MET A 227       0.777  99.591  32.117  1.00 80.94           C
ATOM   1765  C   MET A 227       1.978 100.521  32.358  1.00 80.94           C
ATOM   1766  O   MET A 227       2.067 101.553  31.697  1.00 80.94           O
ATOM   1767  CB  MET A 227      -0.238  99.655  33.269  1.00 80.94           C
ATOM   1768  CG  MET A 227      -1.635  99.165  32.865  1.00 80.94           C
ATOM   1769  SD  MET A 227      -2.482 100.116  31.574  1.00 80.94           S
ATOM   1770  CE  MET A 227      -2.707 101.693  32.434  1.00 80.94           C
ATOM   1771  N   PRO A 228       2.938 100.169  33.234  1.00 82.45           N
ATOM   1772  CA  PRO A 228       4.159 100.956  33.404  1.00 82.45           C
ATOM   1773  C   PRO A 228       5.116 100.936  32.200  1.00 82.45           C
ATOM   1774  O   PRO A 228       5.856 101.905  32.048  1.00 82.45           O
ATOM   1775  CB  PRO A 228       4.808 100.433  34.690  1.00 82.45           C
ATOM   1776  CG  PRO A 228       4.220  99.054  34.899  1.00 82.45           C
ATOM   1777  CD  PRO A 228       2.864  99.093  34.215  1.00 82.45           C
ATOM   1778  N   SER A 229       5.074  99.913  31.324  1.00 44.29           N
ATOM   1779  CA  SER A 229       5.883  99.860  30.100  1.00 44.29           C
ATOM   1780  C   SER A 229       5.281 100.726  28.983  1.00 44.29           C
ATOM   1781  O   SER A 229       6.022 101.341  28.218  1.00 44.29           O
ATOM   1782  CB  SER A 229       5.964  98.430  29.541  1.00 44.29           C
ATOM   1783  OG  SER A 229       6.846  97.651  30.315  1.00 44.29           O
ATOM   1784  N   ILE A 230       3.943 100.800  28.869  1.00 83.89           N
ATOM   1785  CA  ILE A 230       3.309 101.696  27.905  1.00 83.89           C
ATOM   1786  C   ILE A 230       3.496 103.139  28.366  1.00 83.89           C
ATOM   1787  O   ILE A 230       3.775 104.006  27.548  1.00 83.89           O
ATOM   1788  CB  ILE A 230       1.813 101.410  27.667  1.00 83.89           C
ATOM   1789  CG1 ILE A 230       0.912 101.592  28.901  1.00 83.89           C
ATOM   1790  CG2 ILE A 230       1.638 100.022  27.026  1.00 83.89           C
ATOM   1791  CD1 ILE A 230      -0.577 101.709  28.599  1.00 83.89           C
ATOM   1792  N   LEU A 231       3.391 103.399  29.679  1.00 68.72           N
ATOM   1793  CA  LEU A 231       3.499 104.749  30.179  1.00 68.72           C
ATOM   1794  C   LEU A 231       4.935 105.238  30.054  1.00 68.72           C
ATOM   1795  O   LEU A 231       5.104 106.393  29.696  1.00 68.72           O
ATOM   1796  CB  LEU A 231       2.966 104.865  31.612  1.00 68.72           C
ATOM   1797  CG  LEU A 231       2.734 106.325  32.066  1.00 68.72           C
ATOM   1798  CD1 LEU A 231       1.971 107.179  31.034  1.00 68.72           C
ATOM   1799  CD2 LEU A 231       1.945 106.336  33.373  1.00 68.72           C
ATOM   1800  N   ILE A 232       5.948 104.369  30.205  1.00 93.97           N
ATOM   1801  CA  ILE A 232       7.333 104.770  30.004  1.00 93.97           C
ATOM   1802  C   ILE A 232       7.701 104.972  28.527  1.00 93.97           C
ATOM   1803  O   ILE A 232       8.494 105.869  28.250  1.00 93.97           O
ATOM   1804  CB  ILE A 232       8.278 103.765  30.672  1.00 93.97           C
ATOM   1805  CG1 ILE A 232       9.629 104.394  30.963  1.00 93.97           C
ATOM   1806  CG2 ILE A 232       8.518 102.481  29.904  1.00 93.97           C
ATOM   1807  CD1 ILE A 232      10.377 103.638  32.038  1.00 93.97           C
ATOM   1808  N   THR A 233       7.135 104.201  27.578  1.00102.28           N
ATOM   1809  CA  THR A 233       7.383 104.451  26.153  1.00102.28           C
ATOM   1810  C   THR A 233       6.648 105.718  25.688  1.00102.28           C
ATOM   1811  O   THR A 233       7.154 106.409  24.809  1.00102.28           O
ATOM   1812  CB  THR A 233       6.988 103.251  25.264  1.00102.28           C
ATOM   1813  CG2 THR A 233       5.490 103.005  25.156  1.00102.28           C
ATOM   1814  OG1 THR A 233       7.450 103.448  23.943  1.00102.28           O
ATOM   1815  N   ILE A 234       5.484 106.045  26.285  1.00 43.81           N
ATOM   1816  CA  ILE A 234       4.761 107.286  26.013  1.00 43.81           C
ATOM   1817  C   ILE A 234       5.579 108.480  26.514  1.00 43.81           C
ATOM   1818  O   ILE A 234       5.617 109.492  25.819  1.00 43.81           O
ATOM   1819  CB  ILE A 234       3.350 107.298  26.662  1.00 43.81           C
ATOM   1820  CG1 ILE A 234       2.408 106.264  26.011  1.00 43.81           C
ATOM   1821  CG2 ILE A 234       2.684 108.695  26.574  1.00 43.81           C
ATOM   1822  CD1 ILE A 234       1.196 105.899  26.886  1.00 43.81           C
ATOM   1823  N   LEU A 235       6.256 108.353  27.675  1.00149.45           N
ATOM   1824  CA  LEU A 235       7.164 109.372  28.204  1.00149.45           C
ATOM   1825  C   LEU A 235       8.285 109.668  27.215  1.00149.45           C
ATOM   1826  O   LEU A 235       8.601 110.830  27.004  1.00149.45           O
ATOM   1827  CB  LEU A 235       7.826 108.954  29.533  1.00149.45           C
ATOM   1828  CG  LEU A 235       6.933 108.860  30.777  1.00149.45           C
ATOM   1829  CD1 LEU A 235       7.750 108.372  31.981  1.00149.45           C
ATOM   1830  CD2 LEU A 235       6.262 110.188  31.092  1.00149.45           C
ATOM   1831  N   SER A 236       8.840 108.634  26.562  1.00 93.04           N
ATOM   1832  CA  SER A 236       9.855 108.780  25.526  1.00 93.04           C
ATOM   1833  C   SER A 236       9.377 109.633  24.339  1.00 93.04           C
ATOM   1834  O   SER A 236      10.205 110.272  23.706  1.00 93.04           O
ATOM   1835  CB  SER A 236      10.333 107.389  25.067  1.00 93.04           C
ATOM   1836  OG  SER A 236      11.301 107.484  24.047  1.00 93.04           O
ATOM   1837  N   TRP A 237       8.066 109.685  24.056  1.00 93.74           N
ATOM   1838  CA  TRP A 237       7.517 110.445  22.937  1.00 93.74           C
ATOM   1839  C   TRP A 237       7.279 111.919  23.248  1.00 93.74           C
ATOM   1840  O   TRP A 237       7.254 112.708  22.305  1.00 93.74           O
ATOM   1841  CB  TRP A 237       6.172 109.849  22.514  1.00 93.74           C
ATOM   1842  CG  TRP A 237       6.225 108.444  22.022  1.00 93.74           C
ATOM   1843  CD1 TRP A 237       7.330 107.748  21.661  1.00 93.74           C
ATOM   1844  CD2 TRP A 237       5.108 107.536  21.862  1.00 93.74           C
ATOM   1845  CE2 TRP A 237       5.614 106.289  21.397  1.00 93.74           C
ATOM   1846  CE3 TRP A 237       3.719 107.635  22.095  1.00 93.74           C
ATOM   1847  NE1 TRP A 237       6.972 106.475  21.289  1.00 93.74           N
ATOM   1848  CZ2 TRP A 237       4.784 105.185  21.188  1.00 93.74           C
ATOM   1849  CZ3 TRP A 237       2.875 106.530  21.888  1.00 93.74           C
ATOM   1850  CH2 TRP A 237       3.411 105.303  21.459  1.00 93.74           C
ATOM   1851  N   VAL A 238       7.151 112.316  24.529  1.00 72.11           N
ATOM   1852  CA  VAL A 238       6.958 113.718  24.936  1.00 72.11           C
ATOM   1853  C   VAL A 238       8.122 114.631  24.502  1.00 72.11           C
ATOM   1854  O   VAL A 238       7.964 115.844  24.403  1.00 72.11           O
ATOM   1855  CB  VAL A 238       6.714 113.856  26.454  1.00 72.11           C
ATOM   1856  CG1 VAL A 238       5.568 112.954  26.940  1.00 72.11           C
ATOM   1857  CG2 VAL A 238       7.986 113.729  27.316  1.00 72.11           C
ATOM   1858  N   SER A 239       9.280 114.021  24.225  1.00114.30           N
ATOM   1859  CA  SER A 239      10.513 114.642  23.780  1.00114.30           C
ATOM   1860  C   SER A 239      10.455 115.055  22.302  1.00114.30           C
ATOM   1861  O   SER A 239      11.285 115.850  21.872  1.00114.30           O
ATOM   1862  CB  SER A 239      11.589 113.568  23.846  1.00114.30           C
ATOM   1863  OG  SER A 239      11.805 113.109  25.147  1.00114.30           O
ATOM   1864  N   PHE A 240       9.500 114.543  21.505  1.00106.05           N
ATOM   1865  CA  PHE A 240       9.324 114.972  20.115  1.00106.05           C
ATOM   1866  C   PHE A 240       8.700 116.365  20.019  1.00106.05           C
ATOM   1867  O   PHE A 240       8.819 117.015  18.982  1.00106.05           O
ATOM   1868  CB  PHE A 240       8.431 113.981  19.352  1.00106.05           C
ATOM   1869  CG  PHE A 240       9.093 112.636  19.171  1.00106.05           C
ATOM   1870  CD1 PHE A 240      10.384 112.555  18.608  1.00106.05           C
ATOM   1871  CD2 PHE A 240       8.441 111.464  19.594  1.00106.05           C
ATOM   1872  CE1 PHE A 240      11.036 111.313  18.544  1.00106.05           C
ATOM   1873  CE2 PHE A 240       9.093 110.222  19.497  1.00106.05           C
ATOM   1874  CZ  PHE A 240      10.399 110.149  18.991  1.00106.05           C
ATOM   1875  N   TRP A 241       8.062 116.814  21.106  1.00118.84           N
ATOM   1876  CA  TRP A 241       7.380 118.091  21.224  1.00118.84           C
ATOM   1877  C   TRP A 241       8.290 119.207  21.719  1.00118.84           C
ATOM   1878  O   TRP A 241       7.954 120.369  21.504  1.00118.84           O
ATOM   1879  CB  TRP A 241       6.245 117.916  22.239  1.00118.84           C
ATOM   1880  CG  TRP A 241       5.258 116.921  21.740  1.00118.84           C
ATOM   1881  CD1 TRP A 241       5.168 115.622  22.092  1.00118.84           C
ATOM   1882  CD2 TRP A 241       4.305 117.114  20.670  1.00118.84           C
ATOM   1883  CE2 TRP A 241       3.645 115.874  20.424  1.00118.84           C
ATOM   1884  CE3 TRP A 241       3.955 118.219  19.863  1.00118.84           C
ATOM   1885  NE1 TRP A 241       4.204 114.999  21.331  1.00118.84           N
ATOM   1886  CZ2 TRP A 241       2.665 115.741  19.430  1.00118.84           C
ATOM   1887  CZ3 TRP A 241       2.971 118.098  18.869  1.00118.84           C
ATOM   1888  CH2 TRP A 241       2.321 116.866  18.658  1.00118.84           C
ATOM   1889  N   ILE A 242       9.431 118.892  22.351  1.00123.83           N
ATOM   1890  CA  ILE A 242      10.382 119.923  22.748  1.00123.83           C
ATOM   1891  C   ILE A 242      11.248 120.281  21.549  1.00123.83           C
ATOM   1892  O   ILE A 242      11.521 119.441  20.685  1.00123.83           O
ATOM   1893  CB  ILE A 242      11.237 119.481  23.950  1.00123.83           C
ATOM   1894  CG1 ILE A 242      12.114 118.250  23.697  1.00123.83           C
ATOM   1895  CG2 ILE A 242      10.305 119.263  25.161  1.00123.83           C
ATOM   1896  CD1 ILE A 242      13.103 118.019  24.824  1.00123.83           C
ATOM   1897  N   ASN A 243      11.656 121.557  21.504  1.00129.97           N
ATOM   1898  CA  ASN A 243      12.424 122.098  20.399  1.00129.97           C
ATOM   1899  C   ASN A 243      13.768 121.370  20.271  1.00129.97           C
ATOM   1900  O   ASN A 243      14.335 120.894  21.257  1.00129.97           O
ATOM   1901  CB  ASN A 243      12.618 123.621  20.580  1.00129.97           C
ATOM   1902  CG  ASN A 243      12.967 124.314  19.256  1.00129.97           C
ATOM   1903  ND2 ASN A 243      13.546 125.511  19.322  1.00129.97           N
ATOM   1904  OD1 ASN A 243      12.740 123.767  18.180  1.00129.97           O
ATOM   1905  N   TYR A 244      14.246 121.295  19.023  1.00 77.10           N
ATOM   1906  CA  TYR A 244      15.469 120.630  18.583  1.00 77.10           C
ATOM   1907  C   TYR A 244      16.704 121.133  19.310  1.00 77.10           C
ATOM   1908  O   TYR A 244      17.622 120.352  19.555  1.00 77.10           O
ATOM   1909  CB  TYR A 244      15.688 120.903  17.089  1.00 77.10           C
ATOM   1910  CG  TYR A 244      14.524 120.470  16.252  1.00 77.10           C
ATOM   1911  CD1 TYR A 244      13.473 121.369  15.996  1.00 77.10           C
ATOM   1912  CD2 TYR A 244      14.469 119.156  15.775  1.00 77.10           C
ATOM   1913  CE1 TYR A 244      12.333 120.941  15.306  1.00 77.10           C
ATOM   1914  CE2 TYR A 244      13.362 118.753  15.019  1.00 77.10           C
ATOM   1915  CZ  TYR A 244      12.280 119.628  14.826  1.00 77.10           C
ATOM   1916  OH  TYR A 244      11.144 119.199  14.225  1.00 77.10           O
ATOM   1917  N   ASP A 245      16.706 122.436  19.640  1.00 86.75           N
ATOM   1918  CA  ASP A 245      17.787 123.102  20.342  1.00 86.75           C
ATOM   1919  C   ASP A 245      18.004 122.510  21.739  1.00 86.75           C
ATOM   1920  O   ASP A 245      19.144 122.196  22.078  1.00 86.75           O
ATOM   1921  CB  ASP A 245      17.530 124.621  20.408  1.00 86.75           C
ATOM   1922  CG  ASP A 245      18.761 125.394  20.904  1.00 86.75           C
ATOM   1923  OD1 ASP A 245      19.154 125.194  22.073  1.00 86.75           O1-
ATOM   1924  OD2 ASP A 245      19.301 126.171  20.088  1.00 86.75           O
ATOM   1925  N   ALA A 246      16.931 122.345  22.531  1.00 59.35           N
ATOM   1926  CA  ALA A 246      17.010 121.824  23.891  1.00 59.35           C
ATOM   1927  C   ALA A 246      17.100 120.292  23.841  1.00 59.35           C
ATOM   1928  O   ALA A 246      16.147 119.587  24.164  1.00 59.35           O
ATOM   1929  CB  ALA A 246      15.762 122.269  24.673  1.00 59.35           C
ATOM   1930  N   SER A 247      18.271 119.779  23.430  1.00 46.48           N
ATOM   1931  CA  SER A 247      18.570 118.356  23.338  1.00 46.48           C
ATOM   1932  C   SER A 247      18.778 117.734  24.720  1.00 46.48           C
ATOM   1933  O   SER A 247      18.489 116.554  24.876  1.00 46.48           O
ATOM   1934  CB  SER A 247      19.835 118.152  22.478  1.00 46.48           C
ATOM   1935  OG  SER A 247      21.029 118.549  23.131  1.00 46.48           O
ATOM   1936  N   ALA A 248      19.233 118.510  25.723  1.00 31.31           N
ATOM   1937  CA  ALA A 248      19.466 118.042  27.089  1.00 31.31           C
ATOM   1938  C   ALA A 248      18.204 117.440  27.707  1.00 31.31           C
ATOM   1939  O   ALA A 248      18.276 116.382  28.331  1.00 31.31           O
ATOM   1940  CB  ALA A 248      19.979 119.195  27.962  1.00 31.31           C
ATOM   1941  N   ALA A 249      17.047 118.076  27.461  1.00 30.05           N
ATOM   1942  CA  ALA A 249      15.748 117.572  27.871  1.00 30.05           C
ATOM   1943  C   ALA A 249      15.371 116.279  27.132  1.00 30.05           C
ATOM   1944  O   ALA A 249      14.917 115.348  27.787  1.00 30.05           O
ATOM   1945  CB  ALA A 249      14.694 118.670  27.676  1.00 30.05           C
ATOM   1946  N   ARG A 250      15.636 116.164  25.817  1.00 95.19           N
ATOM   1947  CA  ARG A 250      15.326 114.967  25.021  1.00 95.19           C
ATOM   1948  C   ARG A 250      16.110 113.750  25.479  1.00 95.19           C
ATOM   1949  O   ARG A 250      15.532 112.676  25.639  1.00 95.19           O
ATOM   1950  CB  ARG A 250      15.677 115.158  23.537  1.00 95.19           C
ATOM   1951  CG  ARG A 250      14.813 116.200  22.866  1.00 95.19           C
ATOM   1952  CD  ARG A 250      15.095 116.396  21.390  1.00 95.19           C
ATOM   1953  NE  ARG A 250      13.824 116.386  20.685  1.00 95.19           N
ATOM   1954  CZ  ARG A 250      13.666 116.460  19.370  1.00 95.19           C
ATOM   1955  NH1 ARG A 250      14.698 116.676  18.559  1.00 95.19           N
ATOM   1956  NH2 ARG A 250      12.439 116.312  18.892  1.00 95.19           N1+
ATOM   1957  N   VAL A 251      17.420 113.943  25.698  1.00 34.35           N
ATOM   1958  CA  VAL A 251      18.325 112.923  26.189  1.00 34.35           C
ATOM   1959  C   VAL A 251      17.865 112.452  27.557  1.00 34.35           C
ATOM   1960  O   VAL A 251      17.637 111.260  27.692  1.00 34.35           O
ATOM   1961  CB  VAL A 251      19.776 113.434  26.220  1.00 34.35           C
ATOM   1962  CG1 VAL A 251      20.726 112.437  26.915  1.00 34.35           C
ATOM   1963  CG2 VAL A 251      20.251 113.744  24.794  1.00 34.35           C
ATOM   1964  N   ALA A 252      17.659 113.376  28.515  1.00 34.44           N
ATOM   1965  CA  ALA A 252      17.187 113.093  29.869  1.00 34.44           C
ATOM   1966  C   ALA A 252      15.925 112.229  29.897  1.00 34.44           C
ATOM   1967  O   ALA A 252      15.852 111.291  30.682  1.00 34.44           O
ATOM   1968  CB  ALA A 252      16.964 114.396  30.644  1.00 34.44           C
ATOM   1969  N   LEU A 253      14.972 112.488  28.992  1.00104.01           N
ATOM   1970  CA  LEU A 253      13.764 111.693  28.830  1.00104.01           C
ATOM   1971  C   LEU A 253      14.083 110.293  28.307  1.00104.01           C
ATOM   1972  O   LEU A 253      13.779 109.313  28.981  1.00104.01           O
ATOM   1973  CB  LEU A 253      12.823 112.390  27.830  1.00104.01           C
ATOM   1974  CG  LEU A 253      11.773 113.335  28.423  1.00104.01           C
ATOM   1975  CD1 LEU A 253      10.710 112.561  29.186  1.00104.01           C
ATOM   1976  CD2 LEU A 253      12.346 114.478  29.240  1.00104.01           C
ATOM   1977  N   GLY A 254      14.724 110.195  27.134  1.00 28.80           N
ATOM   1978  CA  GLY A 254      14.931 108.924  26.459  1.00 28.80           C
ATOM   1979  C   GLY A 254      15.909 108.009  27.206  1.00 28.80           C
ATOM   1980  O   GLY A 254      15.694 106.801  27.225  1.00 28.80           O
ATOM   1981  N   ILE A 255      16.933 108.574  27.873  1.00 95.78           N
ATOM   1982  CA  ILE A 255      17.893 107.827  28.685  1.00 95.78           C
ATOM   1983  C   ILE A 255      17.282 107.359  30.009  1.00 95.78           C
ATOM   1984  O   ILE A 255      17.632 106.279  30.479  1.00 95.78           O
ATOM   1985  CB  ILE A 255      19.167 108.640  29.014  1.00 95.78           C
ATOM   1986  CG1 ILE A 255      18.960 109.917  29.861  1.00 95.78           C
ATOM   1987  CG2 ILE A 255      19.956 108.937  27.740  1.00 95.78           C
ATOM   1988  CD1 ILE A 255      19.649 109.905  31.216  1.00 95.78           C
ATOM   1989  N   THR A 256      16.386 108.143  30.632  1.00 32.76           N
ATOM   1990  CA  THR A 256      15.812 107.736  31.908  1.00 32.76           C
ATOM   1991  C   THR A 256      14.801 106.621  31.660  1.00 32.76           C
ATOM   1992  O   THR A 256      14.851 105.611  32.357  1.00 32.76           O
ATOM   1993  CB  THR A 256      15.106 108.890  32.641  1.00 32.76           C
ATOM   1994  CG2 THR A 256      14.497 108.382  33.960  1.00 32.76           C
ATOM   1995  OG1 THR A 256      16.067 109.862  32.990  1.00 32.76           O
ATOM   1996  N   THR A 257      13.927 106.791  30.656  1.00 35.75           N
ATOM   1997  CA  THR A 257      12.941 105.799  30.246  1.00 35.75           C
ATOM   1998  C   THR A 257      13.597 104.475  29.843  1.00 35.75           C
ATOM   1999  O   THR A 257      13.098 103.429  30.243  1.00 35.75           O
ATOM   2000  CB  THR A 257      12.045 106.356  29.118  1.00 35.75           C
ATOM   2001  CG2 THR A 257      11.203 107.563  29.552  1.00 35.75           C
ATOM   2002  OG1 THR A 257      12.789 106.667  27.967  1.00 35.75           O
ATOM   2003  N   VAL A 258      14.733 104.507  29.119  1.00 90.08           N
ATOM   2004  CA  VAL A 258      15.422 103.287  28.706  1.00 90.08           C
ATOM   2005  C   VAL A 258      16.069 102.591  29.904  1.00 90.08           C
ATOM   2006  O   VAL A 258      15.956 101.373  29.999  1.00 90.08           O
ATOM   2007  CB  VAL A 258      16.464 103.547  27.591  1.00 90.08           C
ATOM   2008  CG1 VAL A 258      17.786 104.168  28.025  1.00 90.08           C
ATOM   2009  CG2 VAL A 258      16.777 102.273  26.824  1.00 90.08           C
ATOM   2010  N   LEU A 259      16.689 103.344  30.833  1.00 96.33           N
ATOM   2011  CA  LEU A 259      17.302 102.782  32.033  1.00 96.33           C
ATOM   2012  C   LEU A 259      16.230 102.155  32.911  1.00 96.33           C
ATOM   2013  O   LEU A 259      16.389 101.026  33.357  1.00 96.33           O
ATOM   2014  CB  LEU A 259      18.031 103.865  32.850  1.00 96.33           C
ATOM   2015  CG  LEU A 259      18.932 103.305  33.977  1.00 96.33           C
ATOM   2016  CD1 LEU A 259      19.807 104.422  34.550  1.00 96.33           C
ATOM   2017  CD2 LEU A 259      18.286 102.545  35.147  1.00 96.33           C
ATOM   2018  N   THR A 260      15.119 102.861  33.137  1.00 31.43           N
ATOM   2019  CA  THR A 260      14.029 102.368  33.963  1.00 31.43           C
ATOM   2020  C   THR A 260      13.408 101.110  33.338  1.00 31.43           C
ATOM   2021  O   THR A 260      13.057 100.195  34.079  1.00 31.43           O
ATOM   2022  CB  THR A 260      12.972 103.460  34.096  1.00 31.43           C
ATOM   2023  CG2 THR A 260      11.764 103.037  34.957  1.00 31.43           C
ATOM   2024  OG1 THR A 260      13.515 104.617  34.682  1.00 31.43           O
ATOM   2025  N   MET A 261      13.347 101.033  31.993  1.00147.93           N
ATOM   2026  CA  MET A 261      12.929  99.841  31.264  1.00147.93           C
ATOM   2027  C   MET A 261      13.848  98.639  31.521  1.00147.93           C
ATOM   2028  O   MET A 261      13.342  97.522  31.616  1.00147.93           O
ATOM   2029  CB  MET A 261      12.827 100.090  29.745  1.00147.93           C
ATOM   2030  CG  MET A 261      11.474 100.658  29.305  1.00147.93           C
ATOM   2031  SD  MET A 261      10.038  99.593  29.632  1.00147.93           S
ATOM   2032  CE  MET A 261      10.375  98.229  28.513  1.00147.93           C
ATOM   2033  N   THR A 262      15.171  98.842  31.682  1.00116.04           N
ATOM   2034  CA  THR A 262      16.086  97.751  32.045  1.00116.04           C
ATOM   2035  C   THR A 262      15.786  97.251  33.457  1.00116.04           C
ATOM   2036  O   THR A 262      15.748  96.041  33.665  1.00116.04           O
ATOM   2037  CB  THR A 262      17.592  98.125  31.975  1.00116.04           C
ATOM   2038  CG2 THR A 262      18.066  98.691  30.649  1.00116.04           C
ATOM   2039  OG1 THR A 262      18.050  98.971  33.009  1.00116.04           O
ATOM   2040  N   THR A 263      15.559  98.179  34.405  1.00 30.69           N
ATOM   2041  CA  THR A 263      15.369  97.868  35.815  1.00 30.69           C
ATOM   2042  C   THR A 263      14.086  97.062  35.997  1.00 30.69           C
ATOM   2043  O   THR A 263      14.133  96.035  36.668  1.00 30.69           O
ATOM   2044  CB  THR A 263      15.304  99.151  36.670  1.00 30.69           C
ATOM   2045  CG2 THR A 263      15.097  98.853  38.167  1.00 30.69           C
ATOM   2046  OG1 THR A 263      16.527  99.846  36.565  1.00 30.69           O
ATOM   2047  N   ILE A 264      12.966  97.486  35.377  1.00117.24           N
ATOM   2048  CA  ILE A 264      11.701  96.762  35.469  1.00117.24           C
ATOM   2049  C   ILE A 264      11.816  95.355  34.884  1.00117.24           C
ATOM   2050  O   ILE A 264      11.298  94.424  35.493  1.00117.24           O
ATOM   2051  CB  ILE A 264      10.518  97.532  34.829  1.00117.24           C
ATOM   2052  CG1 ILE A 264       9.149  96.932  35.215  1.00117.24           C
ATOM   2053  CG2 ILE A 264      10.609  97.645  33.303  1.00117.24           C
ATOM   2054  CD1 ILE A 264       8.855  96.983  36.720  1.00117.24           C
ATOM   2055  N   ASN A 265      12.544  95.190  33.762  1.00 28.85           N
ATOM   2056  CA  ASN A 265      12.775  93.883  33.163  1.00 28.85           C
ATOM   2057  C   ASN A 265      13.593  93.013  34.119  1.00 28.85           C
ATOM   2058  O   ASN A 265      13.239  91.849  34.279  1.00 28.85           O
ATOM   2059  CB  ASN A 265      13.505  94.001  31.806  1.00 28.85           C
ATOM   2060  CG  ASN A 265      13.416  92.738  30.928  1.00 28.85           C
ATOM   2061  ND2 ASN A 265      13.058  91.574  31.470  1.00 28.85           N
ATOM   2062  OD1 ASN A 265      13.666  92.807  29.731  1.00 28.85           O
ATOM   2063  N   THR A 266      14.617  93.571  34.787  1.00 29.29           N
ATOM   2064  CA  THR A 266      15.433  92.854  35.765  1.00 29.29           C
ATOM   2065  C   THR A 266      14.568  92.324  36.913  1.00 29.29           C
ATOM   2066  O   THR A 266      14.776  91.187  37.325  1.00 29.29           O
ATOM   2067  CB  THR A 266      16.565  93.740  36.330  1.00 29.29           C
ATOM   2068  CG2 THR A 266      17.487  92.970  37.296  1.00 29.29           C
ATOM   2069  OG1 THR A 266      17.380  94.210  35.278  1.00 29.29           O
ATOM   2070  N   HIS A 267      13.581  93.108  37.388  1.00 42.65           N
ATOM   2071  CA  HIS A 267      12.658  92.692  38.441  1.00 42.65           C
ATOM   2072  C   HIS A 267      11.803  91.493  38.029  1.00 42.65           C
ATOM   2073  O   HIS A 267      11.716  90.539  38.798  1.00 42.65           O
ATOM   2074  CB  HIS A 267      11.749  93.850  38.890  1.00 42.65           C
ATOM   2075  CG  HIS A 267      12.463  94.868  39.733  1.00 42.65           C
ATOM   2076  CD2 HIS A 267      12.811  96.163  39.417  1.00 42.65           C
ATOM   2077  ND1 HIS A 267      12.874  94.601  41.043  1.00 42.65           N
ATOM   2078  CE1 HIS A 267      13.482  95.711  41.441  1.00 42.65           C
ATOM   2079  NE2 HIS A 267      13.487  96.667  40.511  1.00 42.65           N
ATOM   2080  N   LEU A 268      11.222  91.505  36.817  1.00 45.34           N
ATOM   2081  CA  LEU A 268      10.419  90.389  36.315  1.00 45.34           C
ATOM   2082  C   LEU A 268      11.288  89.165  36.031  1.00 45.34           C
ATOM   2083  O   LEU A 268      10.907  88.056  36.394  1.00 45.34           O
ATOM   2084  CB  LEU A 268       9.697  90.769  35.010  1.00 45.34           C
ATOM   2085  CG  LEU A 268       8.812  92.020  35.099  1.00 45.34           C
ATOM   2086  CD1 LEU A 268       8.193  92.301  33.726  1.00 45.34           C
ATOM   2087  CD2 LEU A 268       7.766  91.940  36.226  1.00 45.34           C
ATOM   2088  N   ARG A 269      12.463  89.366  35.417  1.00129.63           N
ATOM   2089  CA  ARG A 269      13.384  88.298  35.053  1.00129.63           C
ATOM   2090  C   ARG A 269      14.085  87.647  36.238  1.00129.63           C
ATOM   2091  O   ARG A 269      14.498  86.496  36.104  1.00129.63           O
ATOM   2092  CB  ARG A 269      14.451  88.827  34.074  1.00129.63           C
ATOM   2093  CG  ARG A 269      13.964  88.695  32.629  1.00129.63           C
ATOM   2094  CD  ARG A 269      13.857  87.215  32.224  1.00129.63           C
ATOM   2095  NE  ARG A 269      14.020  86.987  30.787  1.00129.63           N
ATOM   2096  CZ  ARG A 269      14.543  85.867  30.264  1.00129.63           C
ATOM   2097  NH1 ARG A 269      14.887  84.831  31.039  1.00129.63           N
ATOM   2098  NH2 ARG A 269      14.734  85.770  28.949  1.00129.63           N1+
ATOM   2099  N   GLU A 270      14.186  88.337  37.385  1.00 77.92           N
ATOM   2100  CA  GLU A 270      14.749  87.787  38.613  1.00 77.92           C
ATOM   2101  C   GLU A 270      13.899  86.626  39.134  1.00 77.92           C
ATOM   2102  O   GLU A 270      14.455  85.609  39.544  1.00 77.92           O
ATOM   2103  CB  GLU A 270      14.836  88.883  39.688  1.00 77.92           C
ATOM   2104  CG  GLU A 270      15.421  88.405  41.040  1.00 77.92           C
ATOM   2105  CD  GLU A 270      15.065  89.305  42.220  1.00 77.92           C
ATOM   2106  OE1 GLU A 270      14.430  90.361  42.000  1.00 77.92           O1-
ATOM   2107  OE2 GLU A 270      15.429  88.905  43.346  1.00 77.92           O
ATOM   2108  N   THR A 271      12.563  86.784  39.097  1.00126.33           N
ATOM   2109  CA  THR A 271      11.603  85.804  39.601  1.00126.33           C
ATOM   2110  C   THR A 271      11.663  84.479  38.844  1.00126.33           C
ATOM   2111  O   THR A 271      11.324  83.450  39.419  1.00126.33           O
ATOM   2112  CB  THR A 271      10.159  86.359  39.538  1.00126.33           C
ATOM   2113  CG2 THR A 271       9.991  87.709  40.240  1.00126.33           C
ATOM   2114  OG1 THR A 271       9.648  86.440  38.219  1.00126.33           O
ATOM   2115  N   LEU A 272      12.066  84.512  37.565  1.00 77.74           N
ATOM   2116  CA  LEU A 272      12.025  83.348  36.709  1.00 77.74           C
ATOM   2117  C   LEU A 272      13.355  82.603  36.719  1.00 77.74           C
ATOM   2118  O   LEU A 272      14.419  83.217  36.829  1.00 77.74           O
ATOM   2119  CB  LEU A 272      11.707  83.774  35.264  1.00 77.74           C
ATOM   2120  CG  LEU A 272      10.305  84.389  35.124  1.00 77.74           C
ATOM   2121  CD1 LEU A 272       9.960  84.615  33.650  1.00 77.74           C
ATOM   2122  CD2 LEU A 272       9.232  83.549  35.836  1.00 77.74           C
ATOM   2123  N   PRO A 273      13.291  81.271  36.526  1.00 86.21           N
ATOM   2124  CA  PRO A 273      14.469  80.458  36.262  1.00 86.21           C
ATOM   2125  C   PRO A 273      14.944  80.729  34.839  1.00 86.21           C
ATOM   2126  O   PRO A 273      14.180  81.157  33.972  1.00 86.21           O
ATOM   2127  CB  PRO A 273      14.008  79.007  36.404  1.00 86.21           C
ATOM   2128  CG  PRO A 273      12.527  79.056  36.067  1.00 86.21           C
ATOM   2129  CD  PRO A 273      12.072  80.459  36.471  1.00 86.21           C
ATOM   2130  N   LYS A 274      16.224  80.457  34.614  1.00108.30           N
ATOM   2131  CA  LYS A 274      16.843  80.602  33.320  1.00108.30           C
ATOM   2132  C   LYS A 274      16.397  79.445  32.436  1.00108.30           C
ATOM   2133  O   LYS A 274      16.331  78.303  32.891  1.00108.30           O
ATOM   2134  CB  LYS A 274      18.346  80.507  33.493  1.00108.30           C
ATOM   2135  CG  LYS A 274      18.948  81.596  34.394  1.00108.30           C
ATOM   2136  CD  LYS A 274      19.021  81.238  35.877  1.00108.30           C
ATOM   2137  CE  LYS A 274      19.737  82.317  36.696  1.00108.30           C
ATOM   2138  NZ  LYS A 274      18.976  83.578  36.738  1.00108.30           N1+
ATOM   2139  N   ILE A 275      16.052  79.768  31.188  1.00147.37           N
ATOM   2140  CA  ILE A 275      15.418  78.848  30.258  1.00147.37           C
ATOM   2141  C   ILE A 275      16.130  78.914  28.897  1.00147.37           C
ATOM   2142  O   ILE A 275      16.658  79.966  28.536  1.00147.37           O
ATOM   2143  CB  ILE A 275      13.912  79.150  30.173  1.00147.37           C
ATOM   2144  CG1 ILE A 275      13.215  78.983  31.529  1.00147.37           C
ATOM   2145  CG2 ILE A 275      13.186  78.264  29.169  1.00147.37           C
ATOM   2146  CD1 ILE A 275      11.764  79.422  31.545  1.00147.37           C
ATOM   2147  N   PRO A 276      16.144  77.802  28.133  1.00175.44           N
ATOM   2148  CA  PRO A 276      16.580  77.728  26.738  1.00175.44           C
ATOM   2149  C   PRO A 276      15.766  78.502  25.678  1.00175.44           C
ATOM   2150  O   PRO A 276      16.296  78.673  24.583  1.00175.44           O
ATOM   2151  CB  PRO A 276      16.467  76.236  26.384  1.00175.44           C
ATOM   2152  CG  PRO A 276      16.595  75.494  27.695  1.00175.44           C
ATOM   2153  CD  PRO A 276      16.070  76.472  28.727  1.00175.44           C
ATOM   2154  N   TYR A 277      14.520  78.937  25.932  1.00 82.20           N
ATOM   2155  CA  TYR A 277      13.648  79.545  24.916  1.00 82.20           C
ATOM   2156  C   TYR A 277      13.275  80.982  25.262  1.00 82.20           C
ATOM   2157  O   TYR A 277      13.341  81.408  26.418  1.00 82.20           O
ATOM   2158  CB  TYR A 277      12.404  78.668  24.650  1.00 82.20           C
ATOM   2159  CG  TYR A 277      11.594  78.299  25.875  1.00 82.20           C
ATOM   2160  CD1 TYR A 277      10.770  79.246  26.519  1.00 82.20           C
ATOM   2161  CD2 TYR A 277      11.696  76.992  26.389  1.00 82.20           C
ATOM   2162  CE1 TYR A 277      10.095  78.893  27.700  1.00 82.20           C
ATOM   2163  CE2 TYR A 277      10.997  76.633  27.552  1.00 82.20           C
ATOM   2164  CZ  TYR A 277      10.214  77.589  28.221  1.00 82.20           C
ATOM   2165  OH  TYR A 277       9.654  77.264  29.417  1.00 82.20           O
ATOM   2166  N   VAL A 278      12.854  81.714  24.220  1.00 40.87           N
ATOM   2167  CA  VAL A 278      12.366  83.079  24.316  1.00 40.87           C
ATOM   2168  C   VAL A 278      10.909  83.004  24.762  1.00 40.87           C
ATOM   2169  O   VAL A 278      10.091  82.293  24.173  1.00 40.87           O
ATOM   2170  CB  VAL A 278      12.434  83.777  22.937  1.00 40.87           C
ATOM   2171  CG1 VAL A 278      11.985  85.249  23.023  1.00 40.87           C
ATOM   2172  CG2 VAL A 278      13.848  83.706  22.337  1.00 40.87           C
ATOM   2173  N   LYS A 279      10.603  83.759  25.813  1.00 98.49           N
ATOM   2174  CA  LYS A 279       9.264  83.863  26.346  1.00 98.49           C
ATOM   2175  C   LYS A 279       8.570  85.067  25.710  1.00 98.49           C
ATOM   2176  O   LYS A 279       9.205  85.969  25.161  1.00 98.49           O
ATOM   2177  CB  LYS A 279       9.369  84.077  27.856  1.00 98.49           C
ATOM   2178  CG  LYS A 279      10.003  82.884  28.580  1.00 98.49           C
ATOM   2179  CD  LYS A 279      10.204  83.138  30.080  1.00 98.49           C
ATOM   2180  CE  LYS A 279      11.464  83.964  30.354  1.00 98.49           C
ATOM   2181  NZ  LYS A 279      12.655  83.261  29.857  1.00 98.49           N1+
ATOM   2182  N   ALA A 280       7.240  85.077  25.828  1.00 39.51           N
ATOM   2183  CA  ALA A 280       6.344  86.138  25.397  1.00 39.51           C
ATOM   2184  C   ALA A 280       6.684  87.470  26.053  1.00 39.51           C
ATOM   2185  O   ALA A 280       6.613  88.514  25.405  1.00 39.51           O
ATOM   2186  CB  ALA A 280       4.929  85.744  25.818  1.00 39.51           C
ATOM   2187  N   ILE A 281       7.091  87.407  27.332  1.00 84.93           N
ATOM   2188  CA  ILE A 281       7.566  88.536  28.114  1.00 84.93           C
ATOM   2189  C   ILE A 281       8.796  89.180  27.472  1.00 84.93           C
ATOM   2190  O   ILE A 281       8.843  90.399  27.371  1.00 84.93           O
ATOM   2191  CB  ILE A 281       7.839  88.111  29.582  1.00 84.93           C
ATOM   2192  CG1 ILE A 281       8.088  89.290  30.538  1.00 84.93           C
ATOM   2193  CG2 ILE A 281       8.948  87.060  29.749  1.00 84.93           C
ATOM   2194  CD1 ILE A 281       6.907  90.269  30.652  1.00 84.93           C
ATOM   2195  N   ASP A 282       9.753  88.373  26.986  1.00 41.06           N
ATOM   2196  CA  ASP A 282      10.995  88.855  26.386  1.00 41.06           C
ATOM   2197  C   ASP A 282      10.735  89.667  25.131  1.00 41.06           C
ATOM   2198  O   ASP A 282      11.298  90.748  25.007  1.00 41.06           O
ATOM   2199  CB  ASP A 282      11.949  87.701  26.036  1.00 41.06           C
ATOM   2200  CG  ASP A 282      12.326  86.861  27.245  1.00 41.06           C
ATOM   2201  OD1 ASP A 282      12.473  87.458  28.336  1.00 41.06           O1-
ATOM   2202  OD2 ASP A 282      12.499  85.637  27.063  1.00 41.06           O
ATOM   2203  N   MET A 283       9.843  89.196  24.246  1.00 41.77           N
ATOM   2204  CA  MET A 283       9.477  89.925  23.038  1.00 41.77           C
ATOM   2205  C   MET A 283       8.805  91.264  23.348  1.00 41.77           C
ATOM   2206  O   MET A 283       9.077  92.240  22.650  1.00 41.77           O
ATOM   2207  CB  MET A 283       8.560  89.071  22.150  1.00 41.77           C
ATOM   2208  CG  MET A 283       9.334  87.952  21.442  1.00 41.77           C
ATOM   2209  SD  MET A 283       8.485  87.213  20.026  1.00 41.77           S
ATOM   2210  CE  MET A 283       8.571  88.580  18.842  1.00 41.77           C
ATOM   2211  N   TYR A 284       7.987  91.329  24.413  1.00 58.32           N
ATOM   2212  CA  TYR A 284       7.325  92.560  24.819  1.00 58.32           C
ATOM   2213  C   TYR A 284       8.310  93.579  25.388  1.00 58.32           C
ATOM   2214  O   TYR A 284       8.247  94.750  25.017  1.00 58.32           O
ATOM   2215  CB  TYR A 284       6.258  92.292  25.889  1.00 58.32           C
ATOM   2216  CG  TYR A 284       5.286  93.450  25.969  1.00 58.32           C
ATOM   2217  CD1 TYR A 284       4.370  93.651  24.920  1.00 58.32           C
ATOM   2218  CD2 TYR A 284       5.350  94.381  27.023  1.00 58.32           C
ATOM   2219  CE1 TYR A 284       3.496  94.748  24.925  1.00 58.32           C
ATOM   2220  CE2 TYR A 284       4.501  95.504  27.014  1.00 58.32           C
ATOM   2221  CZ  TYR A 284       3.568  95.683  25.970  1.00 58.32           C
ATOM   2222  OH  TYR A 284       2.719  96.750  25.982  1.00 58.32           O
ATOM   2223  N   LEU A 285       9.217  93.132  26.272  1.00 84.69           N
ATOM   2224  CA  LEU A 285      10.198  94.000  26.906  1.00 84.69           C
ATOM   2225  C   LEU A 285      11.232  94.476  25.890  1.00 84.69           C
ATOM   2226  O   LEU A 285      11.493  95.673  25.864  1.00 84.69           O
ATOM   2227  CB  LEU A 285      10.899  93.287  28.079  1.00 84.69           C
ATOM   2228  CG  LEU A 285      10.168  93.402  29.436  1.00 84.69           C
ATOM   2229  CD1 LEU A 285      10.098  94.840  29.968  1.00 84.69           C
ATOM   2230  CD2 LEU A 285       8.779  92.774  29.448  1.00 84.69           C
ATOM   2231  N   MET A 286      11.745  93.587  25.018  1.00 56.77           N
ATOM   2232  CA  MET A 286      12.684  93.929  23.947  1.00 56.77           C
ATOM   2233  C   MET A 286      12.073  94.912  22.944  1.00 56.77           C
ATOM   2234  O   MET A 286      12.764  95.823  22.492  1.00 56.77           O
ATOM   2235  CB  MET A 286      13.119  92.671  23.170  1.00 56.77           C
ATOM   2236  CG  MET A 286      14.120  91.778  23.915  1.00 56.77           C
ATOM   2237  SD  MET A 286      14.885  90.493  22.885  1.00 56.77           S
ATOM   2238  CE  MET A 286      13.432  89.589  22.287  1.00 56.77           C
ATOM   2239  N   GLY A 287      10.773  94.750  22.645  1.00 25.66           N
ATOM   2240  CA  GLY A 287      10.027  95.569  21.705  1.00 25.66           C
ATOM   2241  C   GLY A 287       9.867  96.994  22.223  1.00 25.66           C
ATOM   2242  O   GLY A 287      10.274  97.928  21.543  1.00 25.66           O
ATOM   2243  N   CYS A 288       9.383  97.167  23.464  1.00 32.09           N
ATOM   2244  CA  CYS A 288       9.290  98.471  24.128  1.00 32.09           C
ATOM   2245  C   CYS A 288      10.659  99.147  24.239  1.00 32.09           C
ATOM   2246  O   CYS A 288      10.766 100.357  24.053  1.00 32.09           O
ATOM   2247  CB  CYS A 288       8.702  98.304  25.536  1.00 32.09           C
ATOM   2248  SG  CYS A 288       6.950  97.861  25.469  1.00 32.09           S
ATOM   2249  N   PHE A 289      11.706  98.339  24.471  1.00107.99           N
ATOM   2250  CA  PHE A 289      13.080  98.787  24.549  1.00107.99           C
ATOM   2251  C   PHE A 289      13.570  99.405  23.242  1.00107.99           C
ATOM   2252  O   PHE A 289      14.222 100.446  23.296  1.00107.99           O
ATOM   2253  CB  PHE A 289      14.002  97.625  24.938  1.00107.99           C
ATOM   2254  CG  PHE A 289      15.086  98.111  25.849  1.00107.99           C
ATOM   2255  CD1 PHE A 289      16.179  98.814  25.319  1.00107.99           C
ATOM   2256  CD2 PHE A 289      14.954  97.932  27.236  1.00107.99           C
ATOM   2257  CE1 PHE A 289      17.189  99.277  26.170  1.00107.99           C
ATOM   2258  CE2 PHE A 289      15.941  98.438  28.090  1.00107.99           C
ATOM   2259  CZ  PHE A 289      17.069  99.089  27.554  1.00107.99           C
ATOM   2260  N   VAL A 290      13.239  98.797  22.084  1.00 85.39           N
ATOM   2261  CA  VAL A 290      13.638  99.335  20.788  1.00 85.39           C
ATOM   2262  C   VAL A 290      12.945 100.666  20.488  1.00 85.39           C
ATOM   2263  O   VAL A 290      13.586 101.527  19.902  1.00 85.39           O
ATOM   2264  CB  VAL A 290      13.459  98.345  19.606  1.00 85.39           C
ATOM   2265  CG1 VAL A 290      12.018  98.087  19.119  1.00 85.39           C
ATOM   2266  CG2 VAL A 290      14.316  98.792  18.406  1.00 85.39           C
ATOM   2267  N   PHE A 291      11.682 100.872  20.903  1.00 59.35           N
ATOM   2268  CA  PHE A 291      10.974 102.132  20.666  1.00 59.35           C
ATOM   2269  C   PHE A 291      11.627 103.299  21.392  1.00 59.35           C
ATOM   2270  O   PHE A 291      11.741 104.377  20.812  1.00 59.35           O
ATOM   2271  CB  PHE A 291       9.506 102.044  21.100  1.00 59.35           C
ATOM   2272  CG  PHE A 291       8.679 101.312  20.080  1.00 59.35           C
ATOM   2273  CD1 PHE A 291       8.260 101.967  18.907  1.00 59.35           C
ATOM   2274  CD2 PHE A 291       8.351  99.964  20.291  1.00 59.35           C
ATOM   2275  CE1 PHE A 291       7.519 101.259  17.947  1.00 59.35           C
ATOM   2276  CE2 PHE A 291       7.635  99.247  19.322  1.00 59.35           C
ATOM   2277  CZ  PHE A 291       7.213  99.899  18.154  1.00 59.35           C
ATOM   2278  N   VAL A 292      12.104 103.065  22.623  1.00 35.87           N
ATOM   2279  CA  VAL A 292      12.854 104.054  23.382  1.00 35.87           C
ATOM   2280  C   VAL A 292      14.258 104.233  22.788  1.00 35.87           C
ATOM   2281  O   VAL A 292      14.750 105.359  22.741  1.00 35.87           O
ATOM   2282  CB  VAL A 292      12.972 103.628  24.858  1.00 35.87           C
ATOM   2283  CG1 VAL A 292      13.711 104.710  25.655  1.00 35.87           C
ATOM   2284  CG2 VAL A 292      11.601 103.389  25.514  1.00 35.87           C
ATOM   2285  N   PHE A 293      14.886 103.144  22.316  1.00 42.32           N
ATOM   2286  CA  PHE A 293      16.186 103.174  21.659  1.00 42.32           C
ATOM   2287  C   PHE A 293      16.131 104.025  20.387  1.00 42.32           C
ATOM   2288  O   PHE A 293      16.949 104.922  20.220  1.00 42.32           O
ATOM   2289  CB  PHE A 293      16.647 101.747  21.321  1.00 42.32           C
ATOM   2290  CG  PHE A 293      18.028 101.721  20.714  1.00 42.32           C
ATOM   2291  CD1 PHE A 293      19.142 101.844  21.560  1.00 42.32           C
ATOM   2292  CD2 PHE A 293      18.199 101.654  19.316  1.00 42.32           C
ATOM   2293  CE1 PHE A 293      20.428 101.923  21.011  1.00 42.32           C
ATOM   2294  CE2 PHE A 293      19.494 101.705  18.768  1.00 42.32           C
ATOM   2295  CZ  PHE A 293      20.610 101.844  19.616  1.00 42.32           C
ATOM   2296  N   MET A 294      15.122 103.786  19.536  1.00 74.31           N
ATOM   2297  CA  MET A 294      14.857 104.515  18.303  1.00 74.31           C
ATOM   2298  C   MET A 294      14.571 105.988  18.565  1.00 74.31           C
ATOM   2299  O   MET A 294      14.978 106.821  17.762  1.00 74.31           O
ATOM   2300  CB  MET A 294      13.637 103.916  17.585  1.00 74.31           C
ATOM   2301  CG  MET A 294      13.915 102.590  16.883  1.00 74.31           C
ATOM   2302  SD  MET A 294      14.931 102.716  15.395  1.00 74.31           S
ATOM   2303  CE  MET A 294      14.593 101.068  14.727  1.00 74.31           C
ATOM   2304  N   ALA A 295      13.914 106.309  19.693  1.00 35.84           N
ATOM   2305  CA  ALA A 295      13.653 107.677  20.111  1.00 35.84           C
ATOM   2306  C   ALA A 295      14.966 108.424  20.356  1.00 35.84           C
ATOM   2307  O   ALA A 295      15.123 109.520  19.826  1.00 35.84           O
ATOM   2308  CB  ALA A 295      12.782 107.680  21.367  1.00 35.84           C
ATOM   2309  N   LEU A 296      15.933 107.807  21.064  1.00 45.76           N
ATOM   2310  CA  LEU A 296      17.281 108.347  21.255  1.00 45.76           C
ATOM   2311  C   LEU A 296      18.016 108.607  19.945  1.00 45.76           C
ATOM   2312  O   LEU A 296      18.579 109.686  19.766  1.00 45.76           O
ATOM   2313  CB  LEU A 296      18.144 107.452  22.165  1.00 45.76           C
ATOM   2314  CG  LEU A 296      17.706 107.419  23.637  1.00 45.76           C
ATOM   2315  CD1 LEU A 296      18.646 106.516  24.449  1.00 45.76           C
ATOM   2316  CD2 LEU A 296      17.663 108.836  24.229  1.00 45.76           C
ATOM   2317  N   LEU A 297      17.965 107.641  19.018  1.00 98.49           N
ATOM   2318  CA  LEU A 297      18.604 107.748  17.713  1.00 98.49           C
ATOM   2319  C   LEU A 297      17.940 108.814  16.849  1.00 98.49           C
ATOM   2320  O   LEU A 297      18.642 109.489  16.101  1.00 98.49           O
ATOM   2321  CB  LEU A 297      18.560 106.397  16.979  1.00 98.49           C
ATOM   2322  CG  LEU A 297      19.741 105.483  17.344  1.00 98.49           C
ATOM   2323  CD1 LEU A 297      19.696 104.993  18.793  1.00 98.49           C
ATOM   2324  CD2 LEU A 297      19.822 104.295  16.378  1.00 98.49           C
ATOM   2325  N   GLU A 298      16.620 109.018  17.000  1.00 72.32           N
ATOM   2326  CA  GLU A 298      15.902 110.108  16.365  1.00 72.32           C
ATOM   2327  C   GLU A 298      16.450 111.445  16.854  1.00 72.32           C
ATOM   2328  O   GLU A 298      16.693 112.297  16.008  1.00 72.32           O
ATOM   2329  CB  GLU A 298      14.385 109.993  16.606  1.00 72.32           C
ATOM   2330  CG  GLU A 298      13.537 110.975  15.774  1.00 72.32           C
ATOM   2331  CD  GLU A 298      13.438 112.401  16.334  1.00 72.32           C
ATOM   2332  OE1 GLU A 298      13.831 112.747  17.445  1.00 72.32           O
ATOM   2333  OE2 GLU A 298      12.816 113.241  15.474  1.00 72.32           O
ATOM   2334  N   TYR A 299      16.668 111.620  18.174  1.00 69.67           N
ATOM   2335  CA  TYR A 299      17.182 112.865  18.754  1.00 69.67           C
ATOM   2336  C   TYR A 299      18.587 113.171  18.256  1.00 69.67           C
ATOM   2337  O   TYR A 299      18.873 114.323  17.952  1.00 69.67           O
ATOM   2338  CB  TYR A 299      17.217 112.833  20.289  1.00 69.67           C
ATOM   2339  CG  TYR A 299      15.885 112.509  20.911  1.00 69.67           C
ATOM   2340  CD1 TYR A 299      14.705 113.113  20.436  1.00 69.67           C
ATOM   2341  CD2 TYR A 299      15.822 111.560  21.944  1.00 69.67           C
ATOM   2342  CE1 TYR A 299      13.461 112.668  20.896  1.00 69.67           C
ATOM   2343  CE2 TYR A 299      14.578 111.086  22.386  1.00 69.67           C
ATOM   2344  CZ  TYR A 299      13.408 111.608  21.814  1.00 69.67           C
ATOM   2345  OH  TYR A 299      12.210 111.064  22.117  1.00 69.67           O
ATOM   2346  N   ALA A 300      19.435 112.141  18.119  1.00 30.99           N
ATOM   2347  CA  ALA A 300      20.768 112.268  17.552  1.00 30.99           C
ATOM   2348  C   ALA A 300      20.707 112.660  16.076  1.00 30.99           C
ATOM   2349  O   ALA A 300      21.425 113.578  15.685  1.00 30.99           O
ATOM   2350  CB  ALA A 300      21.528 110.946  17.705  1.00 30.99           C
ATOM   2351  N   LEU A 301      19.824 112.015  15.284  1.00 42.08           N
ATOM   2352  CA  LEU A 301      19.640 112.310  13.866  1.00 42.08           C
ATOM   2353  C   LEU A 301      19.232 113.762  13.681  1.00 42.08           C
ATOM   2354  O   LEU A 301      19.994 114.495  13.063  1.00 42.08           O
ATOM   2355  CB  LEU A 301      18.628 111.371  13.172  1.00 42.08           C
ATOM   2356  CG  LEU A 301      18.435 111.671  11.659  1.00 42.08           C
ATOM   2357  CD1 LEU A 301      19.727 111.438  10.854  1.00 42.08           C
ATOM   2358  CD2 LEU A 301      17.268 110.869  11.072  1.00 42.08           C
ATOM   2359  N   VAL A 302      18.089 114.169  14.257  1.00113.08           N
ATOM   2360  CA  VAL A 302      17.556 115.523  14.158  1.00113.08           C
ATOM   2361  C   VAL A 302      18.535 116.578  14.650  1.00113.08           C
ATOM   2362  O   VAL A 302      18.762 117.558  13.952  1.00113.08           O
ATOM   2363  CB  VAL A 302      16.199 115.659  14.871  1.00113.08           C
ATOM   2364  CG1 VAL A 302      15.162 114.797  14.177  1.00113.08           C
ATOM   2365  CG2 VAL A 302      16.261 115.384  16.362  1.00113.08           C
ATOM   2366  N   ASN A 303      19.173 116.360  15.805  1.00 60.01           N
ATOM   2367  CA  ASN A 303      20.137 117.300  16.343  1.00 60.01           C
ATOM   2368  C   ASN A 303      21.324 117.475  15.392  1.00 60.01           C
ATOM   2369  O   ASN A 303      21.668 118.614  15.105  1.00 60.01           O
ATOM   2370  CB  ASN A 303      20.598 116.839  17.727  1.00 60.01           C
ATOM   2371  CG  ASN A 303      21.408 117.930  18.402  1.00 60.01           C
ATOM   2372  ND2 ASN A 303      20.701 118.878  19.021  1.00 60.01           N
ATOM   2373  OD1 ASN A 303      22.639 117.918  18.343  1.00 60.01           O
ATOM   2374  N   TYR A 304      21.886 116.383  14.850  1.00 53.21           N
ATOM   2375  CA  TYR A 304      22.997 116.439  13.906  1.00 53.21           C
ATOM   2376  C   TYR A 304      22.678 117.289  12.667  1.00 53.21           C
ATOM   2377  O   TYR A 304      23.434 118.210  12.354  1.00 53.21           O
ATOM   2378  CB  TYR A 304      23.452 115.025  13.491  1.00 53.21           C
ATOM   2379  CG  TYR A 304      24.481 115.092  12.378  1.00 53.21           C
ATOM   2380  CD1 TYR A 304      25.796 115.502  12.665  1.00 53.21           C
ATOM   2381  CD2 TYR A 304      24.076 114.909  11.040  1.00 53.21           C
ATOM   2382  CE1 TYR A 304      26.698 115.745  11.613  1.00 53.21           C
ATOM   2383  CE2 TYR A 304      24.970 115.170   9.989  1.00 53.21           C
ATOM   2384  CZ  TYR A 304      26.283 115.588  10.276  1.00 53.21           C
ATOM   2385  OH  TYR A 304      27.157 115.835   9.259  1.00 53.21           O
ATOM   2386  N   ILE A 305      21.575 116.965  11.970  1.00 76.14           N
ATOM   2387  CA  ILE A 305      21.165 117.645  10.743  1.00 76.14           C
ATOM   2388  C   ILE A 305      20.695 119.086  11.003  1.00 76.14           C
ATOM   2389  O   ILE A 305      20.643 119.877  10.065  1.00 76.14           O
ATOM   2390  CB  ILE A 305      20.094 116.814   9.979  1.00 76.14           C
ATOM   2391  CG1 ILE A 305      18.829 116.448  10.777  1.00 76.14           C
ATOM   2392  CG2 ILE A 305      20.720 115.519   9.432  1.00 76.14           C
ATOM   2393  CD1 ILE A 305      17.629 116.032   9.927  1.00 76.14           C
ATOM   2394  N   PHE A 306      20.388 119.448  12.263  1.00 97.02           N
ATOM   2395  CA  PHE A 306      19.889 120.774  12.625  1.00 97.02           C
ATOM   2396  C   PHE A 306      21.025 121.774  12.650  1.00 97.02           C
ATOM   2397  O   PHE A 306      20.871 122.875  12.123  1.00 97.02           O
ATOM   2398  CB  PHE A 306      19.236 120.757  14.021  1.00 97.02           C
ATOM   2399  CG  PHE A 306      18.582 122.078  14.360  1.00 97.02           C
ATOM   2400  CD1 PHE A 306      17.276 122.366  13.916  1.00 97.02           C
ATOM   2401  CD2 PHE A 306      19.323 123.057  15.051  1.00 97.02           C
ATOM   2402  CE1 PHE A 306      16.720 123.633  14.161  1.00 97.02           C
ATOM   2403  CE2 PHE A 306      18.777 124.333  15.265  1.00 97.02           C
ATOM   2404  CZ  PHE A 306      17.475 124.622  14.818  1.00 97.02           C
ATOM   2405  N   PHE A 307      22.147 121.379  13.267  1.00123.80           N
ATOM   2406  CA  PHE A 307      23.318 122.222  13.434  1.00123.80           C
ATOM   2407  C   PHE A 307      24.010 122.555  12.124  1.00123.80           C
ATOM   2408  O   PHE A 307      24.663 123.596  12.068  1.00123.80           O
ATOM   2409  CB  PHE A 307      24.331 121.537  14.362  1.00123.80           C
ATOM   2410  CG  PHE A 307      23.965 121.774  15.802  1.00123.80           C
ATOM   2411  CD1 PHE A 307      23.331 120.775  16.549  1.00123.80           C
ATOM   2412  CD2 PHE A 307      24.227 123.025  16.393  1.00123.80           C
ATOM   2413  CE1 PHE A 307      22.881 121.063  17.843  1.00123.80           C
ATOM   2414  CE2 PHE A 307      23.803 123.289  17.707  1.00123.80           C
ATOM   2415  CZ  PHE A 307      23.098 122.314  18.425  1.00123.80           C
ATOM   2416  N   ALA A 308      23.839 121.712  11.085  1.00 40.96           N
ATOM   2417  CA  ALA A 308      24.339 121.940   9.735  1.00 40.96           C
ATOM   2418  C   ALA A 308      23.941 123.329   9.244  1.00 40.96           C
ATOM   2419  O   ALA A 308      22.782 123.729   9.381  1.00 40.96           O
ATOM   2420  CB  ALA A 308      23.833 120.848   8.788  1.00 40.96           C
ATOM   2421  N   GLY A 309      24.934 124.075   8.743  1.00 21.53           N
ATOM   2422  CA  GLY A 309      24.800 125.488   8.423  1.00 21.53           C
ATOM   2423  C   GLY A 309      23.795 125.746   7.303  1.00 21.53           C
ATOM   2424  O   GLY A 309      23.110 126.766   7.334  1.00 21.53           O
ATOM   2425  N   THR A 310      23.661 124.799   6.358  1.00 38.04           N
ATOM   2426  CA  THR A 310      22.678 124.852   5.285  1.00 38.04           C
ATOM   2427  C   THR A 310      21.256 124.794   5.861  1.00 38.04           C
ATOM   2428  O   THR A 310      20.929 123.946   6.696  1.00 38.04           O
ATOM   2429  CB  THR A 310      22.923 123.720   4.259  1.00 38.04           C
ATOM   2430  CG2 THR A 310      24.341 123.728   3.674  1.00 38.04           C
ATOM   2431  OG1 THR A 310      22.641 122.448   4.800  1.00 38.04           O
ATOM   2432  N   ILE A 311      20.424 125.727   5.384  1.00 45.93           N
ATOM   2433  CA  ILE A 311      18.997 125.818   5.666  1.00 45.93           C
ATOM   2434  C   ILE A 311      18.237 124.577   5.169  1.00 45.93           C
ATOM   2435  O   ILE A 311      17.372 124.115   5.913  1.00 45.93           O
ATOM   2436  CB  ILE A 311      18.399 127.117   5.064  1.00 45.93           C
ATOM   2437  CG1 ILE A 311      19.081 128.384   5.617  1.00 45.93           C
ATOM   2438  CG2 ILE A 311      16.865 127.183   5.250  1.00 45.93           C
ATOM   2439  CD1 ILE A 311      18.842 129.622   4.742  1.00 45.93           C
ATOM   2440  N   PRO A 312      18.498 124.032   3.955  1.00133.00           N
ATOM   2441  CA  PRO A 312      17.917 122.765   3.501  1.00133.00           C
ATOM   2442  C   PRO A 312      17.970 121.593   4.492  1.00133.00           C
ATOM   2443  O   PRO A 312      16.954 120.918   4.626  1.00133.00           O
ATOM   2444  CB  PRO A 312      18.639 122.432   2.196  1.00133.00           C
ATOM   2445  CG  PRO A 312      18.970 123.791   1.617  1.00133.00           C
ATOM   2446  CD  PRO A 312      19.205 124.674   2.837  1.00133.00           C
ATOM   2447  N   ASP A 313      19.076 121.404   5.238  1.00 35.67           N
ATOM   2448  CA  ASP A 313      19.162 120.371   6.277  1.00 35.67           C
ATOM   2449  C   ASP A 313      18.317 120.726   7.497  1.00 35.67           C
ATOM   2450  O   ASP A 313      17.693 119.826   8.052  1.00 35.67           O
ATOM   2451  CB  ASP A 313      20.611 120.151   6.758  1.00 35.67           C
ATOM   2452  CG  ASP A 313      21.552 119.581   5.699  1.00 35.67           C
ATOM   2453  OD1 ASP A 313      21.058 119.175   4.624  1.00 35.67           O1-
ATOM   2454  OD2 ASP A 313      22.767 119.549   5.989  1.00 35.67           O
ATOM   2455  N   LEU A 314      18.256 122.017   7.884  1.00129.86           N
ATOM   2456  CA  LEU A 314      17.450 122.517   9.000  1.00129.86           C
ATOM   2457  C   LEU A 314      15.970 122.140   8.833  1.00129.86           C
ATOM   2458  O   LEU A 314      15.352 121.626   9.761  1.00129.86           O
ATOM   2459  CB  LEU A 314      17.610 124.033   9.207  1.00129.86           C
ATOM   2460  CG  LEU A 314      17.232 124.542  10.628  1.00129.86           C
ATOM   2461  CD1 LEU A 314      17.582 126.028  10.755  1.00129.86           C
ATOM   2462  CD2 LEU A 314      15.757 124.343  11.035  1.00129.86           C
ATOM   2463  N   THR A 315      15.411 122.357   7.632  1.00 85.19           N
ATOM   2464  CA  THR A 315      14.007 122.074   7.335  1.00 85.19           C
ATOM   2465  C   THR A 315      13.733 120.567   7.380  1.00 85.19           C
ATOM   2466  O   THR A 315      12.671 120.166   7.853  1.00 85.19           O
ATOM   2467  CB  THR A 315      13.634 122.598   5.935  1.00 85.19           C
ATOM   2468  CG2 THR A 315      12.140 122.393   5.609  1.00 85.19           C
ATOM   2469  OG1 THR A 315      13.879 123.988   5.875  1.00 85.19           O
ATOM   2470  N   ASP A 316      14.698 119.741   6.935  1.00 29.11           N
ATOM   2471  CA  ASP A 316      14.622 118.286   7.038  1.00 29.11           C
ATOM   2472  C   ASP A 316      14.552 117.832   8.484  1.00 29.11           C
ATOM   2473  O   ASP A 316      13.789 116.917   8.767  1.00 29.11           O
ATOM   2474  CB  ASP A 316      15.806 117.581   6.351  1.00 29.11           C
ATOM   2475  CG  ASP A 316      15.831 117.808   4.846  1.00 29.11           C
ATOM   2476  OD1 ASP A 316      14.746 117.690   4.235  1.00 29.11           O1-
ATOM   2477  OD2 ASP A 316      16.937 118.061   4.327  1.00 29.11           O
ATOM   2478  N   VAL A 317      15.240 118.527   9.403  1.00 38.32           N
ATOM   2479  CA  VAL A 317      15.155 118.264  10.833  1.00 38.32           C
ATOM   2480  C   VAL A 317      13.742 118.442  11.326  1.00 38.32           C
ATOM   2481  O   VAL A 317      13.237 117.574  12.041  1.00 38.32           O
ATOM   2482  CB  VAL A 317      16.008 119.221  11.663  1.00 38.32           C
ATOM   2483  CG1 VAL A 317      16.105 118.682  13.074  1.00 38.32           C
ATOM   2484  CG2 VAL A 317      17.382 119.407  11.097  1.00 38.32           C
ATOM   2485  N   ASN A 318      13.143 119.575  10.923  1.00 76.72           N
ATOM   2486  CA  ASN A 318      11.778 119.915  11.240  1.00 76.72           C
ATOM   2487  C   ASN A 318      10.829 118.785  10.836  1.00 76.72           C
ATOM   2488  O   ASN A 318      10.024 118.333  11.651  1.00 76.72           O
ATOM   2489  CB  ASN A 318      11.339 121.274  10.689  1.00 76.72           C
ATOM   2490  CG  ASN A 318       9.968 121.630  11.272  1.00 76.72           C
ATOM   2491  ND2 ASN A 318       9.928 122.017  12.548  1.00 76.72           N
ATOM   2492  OD1 ASN A 318       8.954 121.513  10.586  1.00 76.72           O
ATOM   2493  N   ALA A 319      10.998 118.309   9.593  1.00 25.92           N
ATOM   2494  CA  ALA A 319      10.248 117.214   9.014  1.00 25.92           C
ATOM   2495  C   ALA A 319      10.356 115.941   9.852  1.00 25.92           C
ATOM   2496  O   ALA A 319       9.312 115.384  10.173  1.00 25.92           O
ATOM   2497  CB  ALA A 319      10.680 116.967   7.562  1.00 25.92           C
ATOM   2498  N   ILE A 320      11.570 115.527  10.272  1.00 85.69           N
ATOM   2499  CA  ILE A 320      11.779 114.303  11.053  1.00 85.69           C
ATOM   2500  C   ILE A 320      10.921 114.248  12.323  1.00 85.69           C
ATOM   2501  O   ILE A 320      10.319 113.203  12.550  1.00 85.69           O
ATOM   2502  CB  ILE A 320      13.259 114.035  11.412  1.00 85.69           C
ATOM   2503  CG1 ILE A 320      14.245 113.992  10.232  1.00 85.69           C
ATOM   2504  CG2 ILE A 320      13.440 112.727  12.218  1.00 85.69           C
ATOM   2505  CD1 ILE A 320      13.858 113.035   9.098  1.00 85.69           C
ATOM   2506  N   ASP A 321      10.817 115.333  13.119  1.00 49.04           N
ATOM   2507  CA  ASP A 321       9.946 115.293  14.301  1.00 49.04           C
ATOM   2508  C   ASP A 321       8.478 115.195  13.932  1.00 49.04           C
ATOM   2509  O   ASP A 321       7.781 114.448  14.604  1.00 49.04           O
ATOM   2510  CB  ASP A 321      10.020 116.498  15.237  1.00 49.04           C
ATOM   2511  CG  ASP A 321      11.311 116.639  16.014  1.00 49.04           C
ATOM   2512  OD1 ASP A 321      12.212 115.784  15.884  1.00 49.04           O1-
ATOM   2513  OD2 ASP A 321      11.365 117.618  16.784  1.00 49.04           O
ATOM   2514  N   ARG A 322       8.010 115.900  12.886  1.00 78.55           N
ATOM   2515  CA  ARG A 322       6.618 115.814  12.439  1.00 78.55           C
ATOM   2516  C   ARG A 322       6.223 114.377  12.100  1.00 78.55           C
ATOM   2517  O   ARG A 322       5.192 113.901  12.576  1.00 78.55           O
ATOM   2518  CB  ARG A 322       6.347 116.699  11.215  1.00 78.55           C
ATOM   2519  CG  ARG A 322       6.449 118.202  11.486  1.00 78.55           C
ATOM   2520  CD  ARG A 322       5.704 119.012  10.421  1.00 78.55           C
ATOM   2521  NE  ARG A 322       4.250 118.942  10.653  1.00 78.55           N
ATOM   2522  CZ  ARG A 322       3.291 118.819   9.718  1.00 78.55           C
ATOM   2523  NH1 ARG A 322       3.590 118.745   8.414  1.00 78.55           N
ATOM   2524  NH2 ARG A 322       2.007 118.773  10.099  1.00 78.55           N1+
ATOM   2525  N   TRP A 323       7.099 113.683  11.354  1.00 42.47           N
ATOM   2526  CA  TRP A 323       6.997 112.265  11.052  1.00 42.47           C
ATOM   2527  C   TRP A 323       6.984 111.423  12.324  1.00 42.47           C
ATOM   2528  O   TRP A 323       6.072 110.625  12.489  1.00 42.47           O
ATOM   2529  CB  TRP A 323       8.158 111.832  10.141  1.00 42.47           C
ATOM   2530  CG  TRP A 323       7.965 112.131   8.690  1.00 42.47           C
ATOM   2531  CD1 TRP A 323       8.421 113.210   8.017  1.00 42.47           C
ATOM   2532  CD2 TRP A 323       7.313 111.301   7.693  1.00 42.47           C
ATOM   2533  CE2 TRP A 323       7.388 111.967   6.433  1.00 42.47           C
ATOM   2534  CE3 TRP A 323       6.694 110.032   7.721  1.00 42.47           C
ATOM   2535  NE1 TRP A 323       8.048 113.142   6.698  1.00 42.47           N
ATOM   2536  CZ2 TRP A 323       6.872 111.407   5.256  1.00 42.47           C
ATOM   2537  CZ3 TRP A 323       6.181 109.455   6.544  1.00 42.47           C
ATOM   2538  CH2 TRP A 323       6.269 110.140   5.316  1.00 42.47           C
ATOM   2539  N   SER A 324       7.948 111.649  13.229  1.00 43.51           N
ATOM   2540  CA  SER A 324       8.135 110.905  14.469  1.00 43.51           C
ATOM   2541  C   SER A 324       6.924 110.998  15.404  1.00 43.51           C
ATOM   2542  O   SER A 324       6.446 109.974  15.885  1.00 43.51           O
ATOM   2543  CB  SER A 324       9.384 111.415  15.201  1.00 43.51           C
ATOM   2544  OG  SER A 324      10.533 111.142  14.432  1.00 43.51           O
ATOM   2545  N   ARG A 325       6.372 112.202  15.612  1.00 87.71           N
ATOM   2546  CA  ARG A 325       5.209 112.440  16.471  1.00 87.71           C
ATOM   2547  C   ARG A 325       4.033 111.518  16.156  1.00 87.71           C
ATOM   2548  O   ARG A 325       3.423 110.997  17.079  1.00 87.71           O
ATOM   2549  CB  ARG A 325       4.729 113.887  16.341  1.00 87.71           C
ATOM   2550  CG  ARG A 325       5.656 114.932  16.958  1.00 87.71           C
ATOM   2551  CD  ARG A 325       5.226 116.321  16.504  1.00 87.71           C
ATOM   2552  NE  ARG A 325       6.216 117.347  16.828  1.00 87.71           N
ATOM   2553  CZ  ARG A 325       6.177 118.592  16.326  1.00 87.71           C
ATOM   2554  NH1 ARG A 325       5.177 118.984  15.521  1.00 87.71           N
ATOM   2555  NH2 ARG A 325       7.153 119.453  16.634  1.00 87.71           N1+
ATOM   2556  N   ILE A 326       3.763 111.293  14.861  1.00 56.34           N
ATOM   2557  CA  ILE A 326       2.730 110.382  14.388  1.00 56.34           C
ATOM   2558  C   ILE A 326       3.284 108.955  14.345  1.00 56.34           C
ATOM   2559  O   ILE A 326       2.651 108.056  14.888  1.00 56.34           O
ATOM   2560  CB  ILE A 326       2.283 110.797  12.962  1.00 56.34           C
ATOM   2561  CG1 ILE A 326       1.684 112.221  12.958  1.00 56.34           C
ATOM   2562  CG2 ILE A 326       1.280 109.782  12.363  1.00 56.34           C
ATOM   2563  CD1 ILE A 326       1.547 112.829  11.557  1.00 56.34           C
ATOM   2564  N   PHE A 327       4.433 108.751  13.680  1.00 52.01           N
ATOM   2565  CA  PHE A 327       5.005 107.456  13.331  1.00 52.01           C
ATOM   2566  C   PHE A 327       5.183 106.537  14.532  1.00 52.01           C
ATOM   2567  O   PHE A 327       4.716 105.405  14.484  1.00 52.01           O
ATOM   2568  CB  PHE A 327       6.344 107.624  12.594  1.00 52.01           C
ATOM   2569  CG  PHE A 327       6.971 106.304  12.203  1.00 52.01           C
ATOM   2570  CD1 PHE A 327       6.562 105.670  11.014  1.00 52.01           C
ATOM   2571  CD2 PHE A 327       7.912 105.681  13.050  1.00 52.01           C
ATOM   2572  CE1 PHE A 327       7.115 104.429  10.656  1.00 52.01           C
ATOM   2573  CE2 PHE A 327       8.460 104.437  12.694  1.00 52.01           C
ATOM   2574  CZ  PHE A 327       8.080 103.825  11.483  1.00 52.01           C
ATOM   2575  N   PHE A 328       5.859 107.012  15.588  1.00129.19           N
ATOM   2576  CA  PHE A 328       6.138 106.232  16.787  1.00129.19           C
ATOM   2577  C   PHE A 328       4.870 105.660  17.433  1.00129.19           C
ATOM   2578  O   PHE A 328       4.798 104.438  17.550  1.00129.19           O
ATOM   2579  CB  PHE A 328       6.992 107.030  17.777  1.00129.19           C
ATOM   2580  CG  PHE A 328       8.448 107.077  17.404  1.00129.19           C
ATOM   2581  CD1 PHE A 328       8.930 108.095  16.569  1.00129.19           C
ATOM   2582  CD2 PHE A 328       9.340 106.105  17.881  1.00129.19           C
ATOM   2583  CE1 PHE A 328      10.277 108.166  16.203  1.00129.19           C
ATOM   2584  CE2 PHE A 328      10.698 106.178  17.527  1.00129.19           C
ATOM   2585  CZ  PHE A 328      11.170 107.207  16.690  1.00129.19           C
ATOM   2586  N   PRO A 329       3.852 106.480  17.787  1.00 70.00           N
ATOM   2587  CA  PRO A 329       2.531 106.000  18.197  1.00 70.00           C
ATOM   2588  C   PRO A 329       1.863 105.001  17.262  1.00 70.00           C
ATOM   2589  O   PRO A 329       1.325 104.013  17.755  1.00 70.00           O
ATOM   2590  CB  PRO A 329       1.655 107.239  18.357  1.00 70.00           C
ATOM   2591  CG  PRO A 329       2.630 108.355  18.639  1.00 70.00           C
ATOM   2592  CD  PRO A 329       3.940 107.929  17.979  1.00 70.00           C
ATOM   2593  N   VAL A 330       1.920 105.231  15.941  1.00 27.36           N
ATOM   2594  CA  VAL A 330       1.338 104.344  14.941  1.00 27.36           C
ATOM   2595  C   VAL A 330       2.008 102.968  14.988  1.00 27.36           C
ATOM   2596  O   VAL A 330       1.304 101.976  15.153  1.00 27.36           O
ATOM   2597  CB  VAL A 330       1.411 104.985  13.536  1.00 27.36           C
ATOM   2598  CG1 VAL A 330       0.954 104.029  12.434  1.00 27.36           C
ATOM   2599  CG2 VAL A 330       0.525 106.235  13.449  1.00 27.36           C
ATOM   2600  N   VAL A 331       3.348 102.905  14.903  1.00 26.28           N
ATOM   2601  CA  VAL A 331       4.095 101.650  14.939  1.00 26.28           C
ATOM   2602  C   VAL A 331       3.918 100.925  16.269  1.00 26.28           C
ATOM   2603  O   VAL A 331       3.760  99.708  16.263  1.00 26.28           O
ATOM   2604  CB  VAL A 331       5.595 101.873  14.666  1.00 26.28           C
ATOM   2605  CG1 VAL A 331       6.402 100.556  14.669  1.00 26.28           C
ATOM   2606  CG2 VAL A 331       5.805 102.511  13.299  1.00 26.28           C
ATOM   2607  N   PHE A 332       3.912 101.660  17.390  1.00 51.36           N
ATOM   2608  CA  PHE A 332       3.713 101.083  18.708  1.00 51.36           C
ATOM   2609  C   PHE A 332       2.311 100.492  18.851  1.00 51.36           C
ATOM   2610  O   PHE A 332       2.177  99.406  19.409  1.00 51.36           O
ATOM   2611  CB  PHE A 332       3.945 102.142  19.785  1.00 51.36           C
ATOM   2612  CG  PHE A 332       3.990 101.530  21.171  1.00 51.36           C
ATOM   2613  CD1 PHE A 332       5.149 100.840  21.565  1.00 51.36           C
ATOM   2614  CD2 PHE A 332       2.871 101.564  22.025  1.00 51.36           C
ATOM   2615  CE1 PHE A 332       5.182 100.137  22.780  1.00 51.36           C
ATOM   2616  CE2 PHE A 332       2.907 100.874  23.253  1.00 51.36           C
ATOM   2617  CZ  PHE A 332       4.052 100.139  23.618  1.00 51.36           C
ATOM   2618  N   SER A 333       1.289 101.167  18.298  1.00 64.35           N
ATOM   2619  CA  SER A 333      -0.085 100.682  18.251  1.00 64.35           C
ATOM   2620  C   SER A 333      -0.169  99.398  17.428  1.00 64.35           C
ATOM   2621  O   SER A 333      -0.722  98.423  17.923  1.00 64.35           O
ATOM   2622  CB  SER A 333      -1.028 101.740  17.655  1.00 64.35           C
ATOM   2623  OG  SER A 333      -1.174 102.822  18.548  1.00 64.35           O
ATOM   2624  N   PHE A 334       0.456  99.363  16.235  1.00 86.54           N
ATOM   2625  CA  PHE A 334       0.543  98.167  15.398  1.00 86.54           C
ATOM   2626  C   PHE A 334       1.263  97.019  16.091  1.00 86.54           C
ATOM   2627  O   PHE A 334       0.793  95.888  16.004  1.00 86.54           O
ATOM   2628  CB  PHE A 334       1.243  98.468  14.063  1.00 86.54           C
ATOM   2629  CG  PHE A 334       0.312  99.117  13.073  1.00 86.54           C
ATOM   2630  CD1 PHE A 334      -0.769  98.381  12.550  1.00 86.54           C
ATOM   2631  CD2 PHE A 334       0.508 100.449  12.670  1.00 86.54           C
ATOM   2632  CE1 PHE A 334      -1.681  98.993  11.672  1.00 86.54           C
ATOM   2633  CE2 PHE A 334      -0.408 101.055  11.793  1.00 86.54           C
ATOM   2634  CZ  PHE A 334      -1.511 100.338  11.309  1.00 86.54           C
ATOM   2635  N   PHE A 335       2.352  97.316  16.820  1.00 45.81           N
ATOM   2636  CA  PHE A 335       3.070  96.349  17.634  1.00 45.81           C
ATOM   2637  C   PHE A 335       2.152  95.712  18.678  1.00 45.81           C
ATOM   2638  O   PHE A 335       2.146  94.489  18.777  1.00 45.81           O
ATOM   2639  CB  PHE A 335       4.305  96.975  18.311  1.00 45.81           C
ATOM   2640  CG  PHE A 335       4.958  96.009  19.281  1.00 45.81           C
ATOM   2641  CD1 PHE A 335       5.721  94.935  18.784  1.00 45.81           C
ATOM   2642  CD2 PHE A 335       4.696  96.107  20.665  1.00 45.81           C
ATOM   2643  CE1 PHE A 335       6.214  93.956  19.665  1.00 45.81           C
ATOM   2644  CE2 PHE A 335       5.188  95.124  21.543  1.00 45.81           C
ATOM   2645  CZ  PHE A 335       5.944  94.048  21.043  1.00 45.81           C
ATOM   2646  N   ASN A 336       1.375  96.524  19.419  1.00 36.27           N
ATOM   2647  CA  ASN A 336       0.423  96.037  20.416  1.00 36.27           C
ATOM   2648  C   ASN A 336      -0.591  95.081  19.800  1.00 36.27           C
ATOM   2649  O   ASN A 336      -0.786  94.006  20.352  1.00 36.27           O
ATOM   2650  CB  ASN A 336      -0.328  97.175  21.131  1.00 36.27           C
ATOM   2651  CG  ASN A 336       0.568  98.030  22.018  1.00 36.27           C
ATOM   2652  ND2 ASN A 336       0.481  99.349  21.851  1.00 36.27           N
ATOM   2653  OD1 ASN A 336       1.332  97.513  22.830  1.00 36.27           O
ATOM   2654  N   ILE A 337      -1.172  95.426  18.637  1.00 76.49           N
ATOM   2655  CA  ILE A 337      -2.122  94.572  17.923  1.00 76.49           C
ATOM   2656  C   ILE A 337      -1.523  93.203  17.585  1.00 76.49           C
ATOM   2657  O   ILE A 337      -2.146  92.188  17.892  1.00 76.49           O
ATOM   2658  CB  ILE A 337      -2.668  95.257  16.644  1.00 76.49           C
ATOM   2659  CG1 ILE A 337      -3.379  96.598  16.914  1.00 76.49           C
ATOM   2660  CG2 ILE A 337      -3.597  94.326  15.832  1.00 76.49           C
ATOM   2661  CD1 ILE A 337      -4.524  96.539  17.932  1.00 76.49           C
ATOM   2662  N   VAL A 338      -0.319  93.181  16.989  1.00 22.60           N
ATOM   2663  CA  VAL A 338       0.379  91.951  16.618  1.00 22.60           C
ATOM   2664  C   VAL A 338       0.725  91.132  17.863  1.00 22.60           C
ATOM   2665  O   VAL A 338       0.477  89.926  17.883  1.00 22.60           O
ATOM   2666  CB  VAL A 338       1.665  92.266  15.817  1.00 22.60           C
ATOM   2667  CG1 VAL A 338       2.496  90.998  15.518  1.00 22.60           C
ATOM   2668  CG2 VAL A 338       1.348  92.980  14.495  1.00 22.60           C
ATOM   2669  N   TYR A 339       1.276  91.800  18.889  1.00 54.95           N
ATOM   2670  CA  TYR A 339       1.677  91.204  20.150  1.00 54.95           C
ATOM   2671  C   TYR A 339       0.489  90.532  20.833  1.00 54.95           C
ATOM   2672  O   TYR A 339       0.549  89.341  21.128  1.00 54.95           O
ATOM   2673  CB  TYR A 339       2.303  92.263  21.076  1.00 54.95           C
ATOM   2674  CG  TYR A 339       2.728  91.663  22.399  1.00 54.95           C
ATOM   2675  CD1 TYR A 339       3.959  90.988  22.485  1.00 54.95           C
ATOM   2676  CD2 TYR A 339       1.858  91.693  23.509  1.00 54.95           C
ATOM   2677  CE1 TYR A 339       4.312  90.332  23.676  1.00 54.95           C
ATOM   2678  CE2 TYR A 339       2.208  91.025  24.696  1.00 54.95           C
ATOM   2679  CZ  TYR A 339       3.436  90.344  24.780  1.00 54.95           C
ATOM   2680  OH  TYR A 339       3.786  89.712  25.938  1.00 54.95           O
ATOM   2681  N   TRP A 340      -0.588  91.297  21.061  1.00 60.55           N
ATOM   2682  CA  TRP A 340      -1.768  90.826  21.756  1.00 60.55           C
ATOM   2683  C   TRP A 340      -2.452  89.686  21.025  1.00 60.55           C
ATOM   2684  O   TRP A 340      -2.766  88.697  21.674  1.00 60.55           O
ATOM   2685  CB  TRP A 340      -2.762  91.963  22.023  1.00 60.55           C
ATOM   2686  CG  TRP A 340      -2.294  93.002  22.994  1.00 60.55           C
ATOM   2687  CD1 TRP A 340      -2.331  94.340  22.799  1.00 60.55           C
ATOM   2688  CD2 TRP A 340      -1.756  92.818  24.336  1.00 60.55           C
ATOM   2689  CE2 TRP A 340      -1.531  94.098  24.915  1.00 60.55           C
ATOM   2690  CE3 TRP A 340      -1.417  91.708  25.136  1.00 60.55           C
ATOM   2691  NE1 TRP A 340      -1.827  94.986  23.906  1.00 60.55           N
ATOM   2692  CZ2 TRP A 340      -1.103  94.254  26.243  1.00 60.55           C
ATOM   2693  CZ3 TRP A 340      -1.057  91.834  26.484  1.00 60.55           C
ATOM   2694  CH2 TRP A 340      -0.921  93.112  27.043  1.00 60.55           C
ATOM   2695  N   LEU A 341      -2.605  89.766  19.692  1.00119.64           N
ATOM   2696  CA  LEU A 341      -3.208  88.689  18.914  1.00119.64           C
ATOM   2697  C   LEU A 341      -2.466  87.365  19.099  1.00119.64           C
ATOM   2698  O   LEU A 341      -3.109  86.352  19.372  1.00119.64           O
ATOM   2699  CB  LEU A 341      -3.289  89.037  17.417  1.00119.64           C
ATOM   2700  CG  LEU A 341      -3.929  87.915  16.557  1.00119.64           C
ATOM   2701  CD1 LEU A 341      -5.391  87.644  16.956  1.00119.64           C
ATOM   2702  CD2 LEU A 341      -3.809  88.225  15.063  1.00119.64           C
ATOM   2703  N   TYR A 342      -1.131  87.384  18.969  1.00 58.96           N
ATOM   2704  CA  TYR A 342      -0.338  86.177  19.102  1.00 58.96           C
ATOM   2705  C   TYR A 342      -0.385  85.627  20.536  1.00 58.96           C
ATOM   2706  O   TYR A 342      -0.622  84.433  20.709  1.00 58.96           O
ATOM   2707  CB  TYR A 342       1.115  86.427  18.665  1.00 58.96           C
ATOM   2708  CG  TYR A 342       1.933  85.156  18.769  1.00 58.96           C
ATOM   2709  CD1 TYR A 342       1.830  84.145  17.796  1.00 58.96           C
ATOM   2710  CD2 TYR A 342       2.701  84.925  19.917  1.00 58.96           C
ATOM   2711  CE1 TYR A 342       2.499  82.919  17.981  1.00 58.96           C
ATOM   2712  CE2 TYR A 342       3.373  83.708  20.103  1.00 58.96           C
ATOM   2713  CZ  TYR A 342       3.272  82.700  19.136  1.00 58.96           C
ATOM   2714  OH  TYR A 342       3.921  81.516  19.327  1.00 58.96           O
ATOM   2715  N   TYR A 343      -0.140  86.478  21.544  1.00 94.97           N
ATOM   2716  CA  TYR A 343       0.090  86.018  22.907  1.00 94.97           C
ATOM   2717  C   TYR A 343      -1.166  85.847  23.754  1.00 94.97           C
ATOM   2718  O   TYR A 343      -1.180  84.915  24.556  1.00 94.97           O
ATOM   2719  CB  TYR A 343       1.055  86.985  23.612  1.00 94.97           C
ATOM   2720  CG  TYR A 343       2.450  86.754  23.087  1.00 94.97           C
ATOM   2721  CD1 TYR A 343       3.072  85.520  23.350  1.00 94.97           C
ATOM   2722  CD2 TYR A 343       3.087  87.698  22.260  1.00 94.97           C
ATOM   2723  CE1 TYR A 343       4.327  85.235  22.792  1.00 94.97           C
ATOM   2724  CE2 TYR A 343       4.336  87.406  21.682  1.00 94.97           C
ATOM   2725  CZ  TYR A 343       4.947  86.165  21.943  1.00 94.97           C
ATOM   2726  OH  TYR A 343       6.126  85.826  21.361  1.00 94.97           O
ATOM   2727  N   VAL A 344      -2.209  86.680  23.612  1.00243.40           N
ATOM   2728  CA  VAL A 344      -3.388  86.570  24.481  1.00243.40           C
ATOM   2729  C   VAL A 344      -4.404  85.612  23.857  1.00243.40           C
ATOM   2730  O   VAL A 344      -5.521  85.411  24.329  1.00243.40           O1-
ATOM   2731  CB  VAL A 344      -4.039  87.946  24.777  1.00243.40           C
ATOM   2732  CG1 VAL A 344      -2.999  88.989  25.127  1.00243.40           C
ATOM   2733  CG2 VAL A 344      -4.992  88.510  23.699  1.00243.40           C
ATOM   2734  OXT VAL A 344      -3.997  84.991  22.741  1.00 -1.00           O
TER    2735      VAL A 344
ATOM   2736  N   VAL B  13       1.644  30.311  51.022  1.00 22.91           N1+
ATOM   2737  CA  VAL B  13       2.907  29.763  50.493  1.00 22.91           C
ATOM   2738  C   VAL B  13       4.051  30.754  50.670  1.00 22.91           C
ATOM   2739  O   VAL B  13       5.121  30.366  51.124  1.00 22.91           O
ATOM   2740  CB  VAL B  13       2.772  29.355  49.011  1.00 22.91           C
ATOM   2741  CG1 VAL B  13       4.096  28.842  48.431  1.00 22.91           C
ATOM   2742  CG2 VAL B  13       1.677  28.299  48.808  1.00 22.91           C
ATOM   2743  N   PHE B  14       3.826  32.027  50.315  1.00 39.49           N
ATOM   2744  CA  PHE B  14       4.796  33.115  50.412  1.00 39.49           C
ATOM   2745  C   PHE B  14       5.221  33.309  51.859  1.00 39.49           C
ATOM   2746  O   PHE B  14       6.412  33.285  52.148  1.00 39.49           O
ATOM   2747  CB  PHE B  14       4.156  34.417  49.920  1.00 39.49           C
ATOM   2748  CG  PHE B  14       3.627  34.338  48.511  1.00 39.49           C
ATOM   2749  CD1 PHE B  14       2.332  33.832  48.289  1.00 39.49           C
ATOM   2750  CD2 PHE B  14       4.395  34.781  47.421  1.00 39.49           C
ATOM   2751  CE1 PHE B  14       1.810  33.785  46.987  1.00 39.49           C
ATOM   2752  CE2 PHE B  14       3.841  34.824  46.140  1.00 39.49           C
ATOM   2753  CZ  PHE B  14       2.555  34.306  45.916  1.00 39.49           C
ATOM   2754  N   THR B  15       4.228  33.394  52.759  1.00 27.47           N
ATOM   2755  CA  THR B  15       4.403  33.458  54.202  1.00 27.47           C
ATOM   2756  C   THR B  15       5.153  32.239  54.725  1.00 27.47           C
ATOM   2757  O   THR B  15       6.079  32.410  55.504  1.00 27.47           O
ATOM   2758  CB  THR B  15       3.039  33.602  54.906  1.00 27.47           C
ATOM   2759  CG2 THR B  15       2.276  34.838  54.437  1.00 27.47           C
ATOM   2760  OG1 THR B  15       2.221  32.456  54.732  1.00 27.47           O
ATOM   2761  N   ARG B  16       4.804  31.032  54.245  1.00 58.54           N
ATOM   2762  CA  ARG B  16       5.419  29.777  54.658  1.00 58.54           C
ATOM   2763  C   ARG B  16       6.893  29.714  54.259  1.00 58.54           C
ATOM   2764  O   ARG B  16       7.713  29.296  55.071  1.00 58.54           O
ATOM   2765  CB  ARG B  16       4.697  28.574  54.030  1.00 58.54           C
ATOM   2766  CG  ARG B  16       3.199  28.502  54.353  1.00 58.54           C
ATOM   2767  CD  ARG B  16       2.568  27.179  53.894  1.00 58.54           C
ATOM   2768  NE  ARG B  16       2.628  26.170  54.962  1.00 58.54           N
ATOM   2769  CZ  ARG B  16       3.564  25.216  55.104  1.00 58.54           C
ATOM   2770  NH1 ARG B  16       4.567  25.079  54.225  1.00 58.54           N
ATOM   2771  NH2 ARG B  16       3.497  24.384  56.152  1.00 58.54           N1+
ATOM   2772  N   ILE B  17       7.237  30.168  53.040  1.00 50.55           N
ATOM   2773  CA  ILE B  17       8.614  30.258  52.566  1.00 50.55           C
ATOM   2774  C   ILE B  17       9.410  31.210  53.453  1.00 50.55           C
ATOM   2775  O   ILE B  17      10.492  30.823  53.880  1.00 50.55           O
ATOM   2776  CB  ILE B  17       8.684  30.707  51.090  1.00 50.55           C
ATOM   2777  CG1 ILE B  17       8.097  29.644  50.144  1.00 50.55           C
ATOM   2778  CG2 ILE B  17      10.125  31.041  50.662  1.00 50.55           C
ATOM   2779  CD1 ILE B  17       7.699  30.224  48.785  1.00 50.55           C
ATOM   2780  N   LEU B  18       8.861  32.402  53.762  1.00 42.28           N
ATOM   2781  CA  LEU B  18       9.481  33.369  54.667  1.00 42.28           C
ATOM   2782  C   LEU B  18       9.745  32.767  56.040  1.00 42.28           C
ATOM   2783  O   LEU B  18      10.839  32.957  56.557  1.00 42.28           O
ATOM   2784  CB  LEU B  18       8.629  34.642  54.854  1.00 42.28           C
ATOM   2785  CG  LEU B  18       8.471  35.506  53.603  1.00 42.28           C
ATOM   2786  CD1 LEU B  18       7.543  36.702  53.865  1.00 42.28           C
ATOM   2787  CD2 LEU B  18       9.824  35.959  53.027  1.00 42.28           C
ATOM   2788  N   ASP B  19       8.779  32.007  56.582  1.00 31.25           N
ATOM   2789  CA  ASP B  19       8.868  31.343  57.881  1.00 31.25           C
ATOM   2790  C   ASP B  19      10.014  30.339  57.944  1.00 31.25           C
ATOM   2791  O   ASP B  19      10.763  30.348  58.918  1.00 31.25           O
ATOM   2792  CB  ASP B  19       7.551  30.631  58.258  1.00 31.25           C
ATOM   2793  CG  ASP B  19       6.340  31.556  58.362  1.00 31.25           C
ATOM   2794  OD1 ASP B  19       6.546  32.786  58.466  1.00 31.25           O1-
ATOM   2795  OD2 ASP B  19       5.216  31.011  58.327  1.00 31.25           O
ATOM   2796  N   ARG B  20      10.182  29.511  56.899  1.00156.76           N
ATOM   2797  CA  ARG B  20      11.254  28.523  56.843  1.00156.76           C
ATOM   2798  C   ARG B  20      12.637  29.171  56.715  1.00156.76           C
ATOM   2799  O   ARG B  20      13.591  28.628  57.270  1.00156.76           O
ATOM   2800  CB  ARG B  20      11.056  27.572  55.658  1.00156.76           C
ATOM   2801  CG  ARG B  20       9.847  26.634  55.803  1.00156.76           C
ATOM   2802  CD  ARG B  20       9.839  25.517  54.751  1.00156.76           C
ATOM   2803  NE  ARG B  20       9.789  26.073  53.391  1.00156.76           N
ATOM   2804  CZ  ARG B  20      10.859  26.374  52.631  1.00156.76           C
ATOM   2805  NH1 ARG B  20      12.114  26.156  53.054  1.00156.76           N
ATOM   2806  NH2 ARG B  20      10.669  26.909  51.420  1.00156.76           N1+
ATOM   2807  N   LEU B  21      12.742  30.336  56.047  1.00 53.27           N
ATOM   2808  CA  LEU B  21      13.989  31.094  55.934  1.00 53.27           C
ATOM   2809  C   LEU B  21      14.485  31.607  57.286  1.00 53.27           C
ATOM   2810  O   LEU B  21      15.697  31.698  57.472  1.00 53.27           O
ATOM   2811  CB  LEU B  21      13.831  32.320  55.006  1.00 53.27           C
ATOM   2812  CG  LEU B  21      13.596  32.010  53.520  1.00 53.27           C
ATOM   2813  CD1 LEU B  21      13.567  33.303  52.692  1.00 53.27           C
ATOM   2814  CD2 LEU B  21      14.632  31.015  52.991  1.00 53.27           C
ATOM   2815  N   LEU B  22      13.564  31.912  58.221  1.00 54.44           N
ATOM   2816  CA  LEU B  22      13.877  32.471  59.534  1.00 54.44           C
ATOM   2817  C   LEU B  22      14.781  31.567  60.367  1.00 54.44           C
ATOM   2818  O   LEU B  22      15.611  32.100  61.103  1.00 54.44           O
ATOM   2819  CB  LEU B  22      12.608  32.746  60.369  1.00 54.44           C
ATOM   2820  CG  LEU B  22      11.553  33.652  59.721  1.00 54.44           C
ATOM   2821  CD1 LEU B  22      10.369  33.877  60.670  1.00 54.44           C
ATOM   2822  CD2 LEU B  22      12.127  34.987  59.218  1.00 54.44           C
ATOM   2823  N   ASP B  23      14.627  30.232  60.247  1.00105.16           N
ATOM   2824  CA  ASP B  23      15.391  29.243  61.002  1.00105.16           C
ATOM   2825  C   ASP B  23      16.900  29.466  60.861  1.00105.16           C
ATOM   2826  O   ASP B  23      17.438  29.405  59.755  1.00105.16           O
ATOM   2827  CB  ASP B  23      14.985  27.797  60.628  1.00105.16           C
ATOM   2828  CG  ASP B  23      15.764  26.704  61.389  1.00105.16           C
ATOM   2829  OD1 ASP B  23      16.349  27.016  62.451  1.00105.16           O1-
ATOM   2830  OD2 ASP B  23      15.745  25.555  60.902  1.00105.16           O
ATOM   2831  N   GLY B  24      17.544  29.720  62.010  1.00 69.85           N
ATOM   2832  CA  GLY B  24      18.980  29.883  62.158  1.00 69.85           C
ATOM   2833  C   GLY B  24      19.566  30.992  61.286  1.00 69.85           C
ATOM   2834  O   GLY B  24      20.670  30.828  60.771  1.00 69.85           O
ATOM   2835  N   TYR B  25      18.812  32.080  61.075  1.00 64.04           N
ATOM   2836  CA  TYR B  25      19.250  33.202  60.267  1.00 64.04           C
ATOM   2837  C   TYR B  25      19.493  34.385  61.190  1.00 64.04           C
ATOM   2838  O   TYR B  25      18.631  34.750  61.992  1.00 64.04           O
ATOM   2839  CB  TYR B  25      18.184  33.557  59.219  1.00 64.04           C
ATOM   2840  CG  TYR B  25      18.677  34.618  58.252  1.00 64.04           C
ATOM   2841  CD1 TYR B  25      18.500  35.985  58.545  1.00 64.04           C
ATOM   2842  CD2 TYR B  25      19.368  34.238  57.086  1.00 64.04           C
ATOM   2843  CE1 TYR B  25      19.031  36.965  57.690  1.00 64.04           C
ATOM   2844  CE2 TYR B  25      19.887  35.223  56.225  1.00 64.04           C
ATOM   2845  CZ  TYR B  25      19.730  36.585  56.530  1.00 64.04           C
ATOM   2846  OH  TYR B  25      20.243  37.536  55.698  1.00 64.04           O
ATOM   2847  N   ASP B  26      20.649  35.021  60.998  1.00 53.74           N
ATOM   2848  CA  ASP B  26      20.995  36.251  61.665  1.00 53.74           C
ATOM   2849  C   ASP B  26      21.385  37.273  60.605  1.00 53.74           C
ATOM   2850  O   ASP B  26      22.369  37.096  59.889  1.00 53.74           O
ATOM   2851  CB  ASP B  26      22.029  35.972  62.769  1.00 53.74           C
ATOM   2852  CG  ASP B  26      22.256  37.160  63.703  1.00 53.74           C
ATOM   2853  OD1 ASP B  26      21.686  38.238  63.435  1.00 53.74           O1-
ATOM   2854  OD2 ASP B  26      22.970  36.959  64.706  1.00 53.74           O
ATOM   2855  N   ASN B  27      20.607  38.364  60.545  1.00 53.01           N
ATOM   2856  CA  ASN B  27      20.803  39.517  59.666  1.00 53.01           C
ATOM   2857  C   ASN B  27      22.143  40.213  59.895  1.00 53.01           C
ATOM   2858  O   ASN B  27      22.623  40.943  59.037  1.00 53.01           O
ATOM   2859  CB  ASN B  27      19.675  40.544  59.903  1.00 53.01           C
ATOM   2860  CG  ASN B  27      19.693  41.176  61.309  1.00 53.01           C
ATOM   2861  ND2 ASN B  27      20.129  42.435  61.403  1.00 53.01           N
ATOM   2862  OD1 ASN B  27      19.368  40.520  62.294  1.00 53.01           O
ATOM   2863  N   ARG B  28      22.704  40.032  61.093  1.00110.02           N
ATOM   2864  CA  ARG B  28      23.890  40.709  61.542  1.00110.02           C
ATOM   2865  C   ARG B  28      25.137  40.187  60.827  1.00110.02           C
ATOM   2866  O   ARG B  28      26.041  40.961  60.515  1.00110.02           O
ATOM   2867  CB  ARG B  28      24.028  40.436  63.045  1.00110.02           C
ATOM   2868  CG  ARG B  28      22.902  41.040  63.914  1.00110.02           C
ATOM   2869  CD  ARG B  28      23.211  40.965  65.418  1.00110.02           C
ATOM   2870  NE  ARG B  28      23.681  39.620  65.780  1.00110.02           N
ATOM   2871  CZ  ARG B  28      24.964  39.227  65.867  1.00110.02           C
ATOM   2872  NH1 ARG B  28      25.978  40.085  65.703  1.00110.02           N
ATOM   2873  NH2 ARG B  28      25.243  37.942  66.111  1.00110.02           N1+
ATOM   2874  N   LEU B  29      25.160  38.881  60.536  1.00149.34           N
ATOM   2875  CA  LEU B  29      26.255  38.219  59.856  1.00149.34           C
ATOM   2876  C   LEU B  29      26.173  38.559  58.380  1.00149.34           C
ATOM   2877  O   LEU B  29      25.094  38.542  57.781  1.00149.34           O
ATOM   2878  CB  LEU B  29      26.134  36.689  59.999  1.00149.34           C
ATOM   2879  CG  LEU B  29      26.523  36.147  61.383  1.00149.34           C
ATOM   2880  CD1 LEU B  29      27.999  36.442  61.685  1.00149.34           C
ATOM   2881  CD2 LEU B  29      25.566  36.641  62.482  1.00149.34           C
ATOM   2882  N   ARG B  30      27.347  38.827  57.800  1.00 88.23           N
ATOM   2883  CA  ARG B  30      27.483  38.995  56.371  1.00 88.23           C
ATOM   2884  C   ARG B  30      27.278  37.615  55.723  1.00 88.23           C
ATOM   2885  O   ARG B  30      27.748  36.612  56.270  1.00 88.23           O
ATOM   2886  CB  ARG B  30      28.886  39.516  56.051  1.00 88.23           C
ATOM   2887  CG  ARG B  30      29.105  39.805  54.555  1.00 88.23           C
ATOM   2888  CD  ARG B  30      30.577  39.889  54.183  1.00 88.23           C
ATOM   2889  NE  ARG B  30      31.113  38.550  53.891  1.00 88.23           N
ATOM   2890  CZ  ARG B  30      31.704  37.733  54.780  1.00 88.23           C
ATOM   2891  NH1 ARG B  30      31.922  38.102  56.048  1.00 88.23           N
ATOM   2892  NH2 ARG B  30      32.088  36.511  54.394  1.00 88.23           N1+
ATOM   2893  N   PRO B  31      26.587  37.552  54.570  1.00 68.69           N
ATOM   2894  CA  PRO B  31      26.463  36.344  53.759  1.00 68.69           C
ATOM   2895  C   PRO B  31      27.828  35.720  53.443  1.00 68.69           C
ATOM   2896  O   PRO B  31      28.782  36.428  53.114  1.00 68.69           O
ATOM   2897  CB  PRO B  31      25.766  36.804  52.475  1.00 68.69           C
ATOM   2898  CG  PRO B  31      25.020  38.070  52.857  1.00 68.69           C
ATOM   2899  CD  PRO B  31      25.795  38.649  54.025  1.00 68.69           C
ATOM   2900  N   GLY B  32      27.904  34.389  53.532  1.00 39.89           N
ATOM   2901  CA  GLY B  32      29.131  33.656  53.282  1.00 39.89           C
ATOM   2902  C   GLY B  32      29.200  33.313  51.798  1.00 39.89           C
ATOM   2903  O   GLY B  32      28.168  33.126  51.156  1.00 39.89           O
ATOM   2904  N   LEU B  33      30.423  33.268  51.260  1.00142.50           N
ATOM   2905  CA  LEU B  33      30.730  32.917  49.875  1.00142.50           C
ATOM   2906  C   LEU B  33      32.054  32.167  49.847  1.00142.50           C
ATOM   2907  O   LEU B  33      32.994  32.603  49.183  1.00142.50           O
ATOM   2908  CB  LEU B  33      30.754  34.155  48.951  1.00142.50           C
ATOM   2909  CG  LEU B  33      29.428  34.895  48.725  1.00142.50           C
ATOM   2910  CD1 LEU B  33      29.686  36.105  47.825  1.00142.50           C
ATOM   2911  CD2 LEU B  33      28.337  34.010  48.102  1.00142.50           C
ATOM   2912  N   GLY B  34      32.176  31.100  50.651  1.00 99.09           N
ATOM   2913  CA  GLY B  34      33.473  30.518  50.966  1.00 99.09           C
ATOM   2914  C   GLY B  34      34.227  31.542  51.815  1.00 99.09           C
ATOM   2915  O   GLY B  34      33.695  31.994  52.829  1.00 99.09           O
ATOM   2916  N   GLU B  35      35.395  31.985  51.332  1.00209.41           N
ATOM   2917  CA  GLU B  35      36.090  33.151  51.864  1.00209.41           C
ATOM   2918  C   GLU B  35      36.254  34.185  50.756  1.00209.41           C
ATOM   2919  O   GLU B  35      37.368  34.474  50.320  1.00209.41           O
ATOM   2920  CB  GLU B  35      37.425  32.739  52.510  1.00209.41           C
ATOM   2921  CG  GLU B  35      38.085  33.863  53.336  1.00209.41           C
ATOM   2922  CD  GLU B  35      37.487  33.962  54.739  1.00209.41           C
ATOM   2923  OE1 GLU B  35      36.285  34.291  54.847  1.00209.41           O1-
ATOM   2924  OE2 GLU B  35      38.249  33.683  55.689  1.00209.41           O
ATOM   2925  N   ARG B  36      35.128  34.731  50.292  1.00168.99           N
ATOM   2926  CA  ARG B  36      35.101  35.774  49.283  1.00168.99           C
ATOM   2927  C   ARG B  36      34.294  36.953  49.789  1.00168.99           C
ATOM   2928  O   ARG B  36      33.509  36.863  50.735  1.00168.99           O
ATOM   2929  CB  ARG B  36      34.550  35.254  47.945  1.00168.99           C
ATOM   2930  CG  ARG B  36      35.376  34.108  47.343  1.00168.99           C
ATOM   2931  CD  ARG B  36      34.951  33.776  45.911  1.00168.99           C
ATOM   2932  NE  ARG B  36      33.571  33.273  45.859  1.00168.99           N
ATOM   2933  CZ  ARG B  36      32.841  33.161  44.736  1.00168.99           C
ATOM   2934  NH1 ARG B  36      33.346  33.513  43.544  1.00168.99           N
ATOM   2935  NH2 ARG B  36      31.590  32.688  44.806  1.00168.99           N1+
ATOM   2936  N   VAL B  37      34.488  38.059  49.076  1.00 57.68           N
ATOM   2937  CA  VAL B  37      33.763  39.297  49.227  1.00 57.68           C
ATOM   2938  C   VAL B  37      32.344  39.095  48.692  1.00 57.68           C
ATOM   2939  O   VAL B  37      32.163  38.429  47.672  1.00 57.68           O
ATOM   2940  CB  VAL B  37      34.468  40.359  48.357  1.00 57.68           C
ATOM   2941  CG1 VAL B  37      33.947  41.726  48.721  1.00 57.68           C
ATOM   2942  CG2 VAL B  37      36.005  40.357  48.438  1.00 57.68           C
ATOM   2943  N   THR B  38      31.349  39.711  49.344  1.00112.26           N
ATOM   2944  CA  THR B  38      30.000  39.809  48.801  1.00112.26           C
ATOM   2945  C   THR B  38      30.019  40.839  47.673  1.00112.26           C
ATOM   2946  O   THR B  38      30.397  41.994  47.868  1.00112.26           O
ATOM   2947  CB  THR B  38      28.978  40.197  49.888  1.00112.26           C
ATOM   2948  CG2 THR B  38      28.951  39.207  51.052  1.00112.26           C
ATOM   2949  OG1 THR B  38      29.165  41.502  50.382  1.00112.26           O
ATOM   2950  N   GLU B  39      29.623  40.399  46.477  1.00 40.59           N
ATOM   2951  CA  GLU B  39      29.505  41.274  45.328  1.00 40.59           C
ATOM   2952  C   GLU B  39      28.123  41.905  45.390  1.00 40.59           C
ATOM   2953  O   GLU B  39      27.114  41.200  45.434  1.00 40.59           O
ATOM   2954  CB  GLU B  39      29.562  40.459  44.039  1.00 40.59           C
ATOM   2955  CG  GLU B  39      30.944  39.865  43.731  1.00 40.59           C
ATOM   2956  CD  GLU B  39      30.949  39.131  42.389  1.00 40.59           C
ATOM   2957  OE1 GLU B  39      29.937  39.231  41.658  1.00 40.59           O1-
ATOM   2958  OE2 GLU B  39      31.969  38.464  42.118  1.00 40.59           O
ATOM   2959  N   VAL B  40      28.104  43.236  45.381  1.00 48.83           N
ATOM   2960  CA  VAL B  40      26.877  44.004  45.325  1.00 48.83           C
ATOM   2961  C   VAL B  40      26.896  44.708  43.976  1.00 48.83           C
ATOM   2962  O   VAL B  40      27.591  45.698  43.762  1.00 48.83           O
ATOM   2963  CB  VAL B  40      26.788  44.994  46.487  1.00 48.83           C
ATOM   2964  CG1 VAL B  40      25.462  45.755  46.415  1.00 48.83           C
ATOM   2965  CG2 VAL B  40      26.930  44.301  47.844  1.00 48.83           C
ATOM   2966  N   LYS B  41      26.044  44.213  43.078  1.00 78.98           N
ATOM   2967  CA  LYS B  41      25.734  44.851  41.814  1.00 78.98           C
ATOM   2968  C   LYS B  41      24.838  46.049  42.099  1.00 78.98           C
ATOM   2969  O   LYS B  41      23.950  45.925  42.944  1.00 78.98           O
ATOM   2970  CB  LYS B  41      24.899  43.866  41.000  1.00 78.98           C
ATOM   2971  CG  LYS B  41      25.634  42.637  40.469  1.00 78.98           C
ATOM   2972  CD  LYS B  41      24.764  41.884  39.461  1.00 78.98           C
ATOM   2973  CE  LYS B  41      23.320  41.686  39.925  1.00 78.98           C
ATOM   2974  NZ  LYS B  41      22.506  40.959  38.948  1.00 78.98           N1+
ATOM   2975  N   THR B  42      25.115  47.212  41.506  1.00 48.43           N
ATOM   2976  CA  THR B  42      24.308  48.395  41.716  1.00 48.43           C
ATOM   2977  C   THR B  42      23.782  48.929  40.390  1.00 48.43           C
ATOM   2978  O   THR B  42      24.529  49.114  39.436  1.00 48.43           O
ATOM   2979  CB  THR B  42      25.074  49.422  42.553  1.00 48.43           C
ATOM   2980  CG2 THR B  42      24.274  50.691  42.867  1.00 48.43           C
ATOM   2981  OG1 THR B  42      25.404  48.815  43.786  1.00 48.43           O
ATOM   2982  N   ASP B  43      22.476  49.198  40.353  1.00 86.06           N
ATOM   2983  CA  ASP B  43      21.714  49.796  39.260  1.00 86.06           C
ATOM   2984  C   ASP B  43      21.030  51.049  39.836  1.00 86.06           C
ATOM   2985  O   ASP B  43      20.644  51.057  41.007  1.00 86.06           O
ATOM   2986  CB  ASP B  43      20.771  48.722  38.654  1.00 86.06           C
ATOM   2987  CG  ASP B  43      19.615  49.238  37.793  1.00 86.06           C
ATOM   2988  OD1 ASP B  43      19.731  49.136  36.557  1.00 86.06           O1-
ATOM   2989  OD2 ASP B  43      18.579  49.648  38.350  1.00 86.06           O
ATOM   2990  N   ILE B  44      20.956  52.137  39.071  1.00147.58           N
ATOM   2991  CA  ILE B  44      20.567  53.452  39.560  1.00147.58           C
ATOM   2992  C   ILE B  44      19.683  54.156  38.519  1.00147.58           C
ATOM   2993  O   ILE B  44      20.021  54.201  37.337  1.00147.58           O
ATOM   2994  CB  ILE B  44      21.842  54.204  40.042  1.00147.58           C
ATOM   2995  CG1 ILE B  44      21.490  55.431  40.883  1.00147.58           C
ATOM   2996  CG2 ILE B  44      22.810  54.597  38.911  1.00147.58           C
ATOM   2997  CD1 ILE B  44      22.714  56.078  41.534  1.00147.58           C
ATOM   2998  N   PHE B  45      18.550  54.709  38.958  1.00124.14           N
ATOM   2999  CA  PHE B  45      17.593  55.448  38.147  1.00124.14           C
ATOM   3000  C   PHE B  45      17.462  56.839  38.779  1.00124.14           C
ATOM   3001  O   PHE B  45      16.845  56.970  39.837  1.00124.14           O
ATOM   3002  CB  PHE B  45      16.277  54.639  38.052  1.00124.14           C
ATOM   3003  CG  PHE B  45      15.118  55.280  37.296  1.00124.14           C
ATOM   3004  CD1 PHE B  45      14.279  56.214  37.940  1.00124.14           C
ATOM   3005  CD2 PHE B  45      14.842  54.915  35.961  1.00124.14           C
ATOM   3006  CE1 PHE B  45      13.182  56.778  37.262  1.00124.14           C
ATOM   3007  CE2 PHE B  45      13.748  55.481  35.279  1.00124.14           C
ATOM   3008  CZ  PHE B  45      12.914  56.409  35.931  1.00124.14           C
ATOM   3009  N   VAL B  46      18.071  57.869  38.169  1.00111.37           N
ATOM   3010  CA  VAL B  46      17.971  59.250  38.621  1.00111.37           C
ATOM   3011  C   VAL B  46      16.602  59.755  38.150  1.00111.37           C
ATOM   3012  O   VAL B  46      16.279  59.725  36.965  1.00111.37           O
ATOM   3013  CB  VAL B  46      19.079  60.131  38.028  1.00111.37           C
ATOM   3014  CG1 VAL B  46      20.433  59.671  38.583  1.00111.37           C
ATOM   3015  CG2 VAL B  46      19.192  60.261  36.510  1.00111.37           C
ATOM   3016  N   THR B  47      15.788  60.209  39.110  1.00 61.76           N
ATOM   3017  CA  THR B  47      14.406  60.642  38.937  1.00 61.76           C
ATOM   3018  C   THR B  47      14.398  62.135  38.559  1.00 61.76           C
ATOM   3019  O   THR B  47      13.720  62.538  37.612  1.00 61.76           O
ATOM   3020  CB  THR B  47      13.655  60.488  40.293  1.00 61.76           C
ATOM   3021  CG2 THR B  47      12.126  60.534  40.145  1.00 61.76           C
ATOM   3022  OG1 THR B  47      13.981  59.259  40.912  1.00 61.76           O
ATOM   3023  N   SER B  48      15.130  62.956  39.321  1.00 55.10           N
ATOM   3024  CA  SER B  48      15.104  64.407  39.258  1.00 55.10           C
ATOM   3025  C   SER B  48      16.456  64.995  39.619  1.00 55.10           C
ATOM   3026  O   SER B  48      16.953  64.526  40.643  1.00 55.10           O
ATOM   3027  CB  SER B  48      13.909  65.036  39.978  1.00 55.10           C
ATOM   3028  OG  SER B  48      14.195  64.802  41.347  1.00 55.10           O
ATOM   3029  N   PHE B  49      17.095  65.789  38.756  1.00169.71           N
ATOM   3030  CA  PHE B  49      18.143  66.707  39.164  1.00169.71           C
ATOM   3031  C   PHE B  49      17.530  68.089  39.378  1.00169.71           C
ATOM   3032  O   PHE B  49      17.125  68.656  38.363  1.00169.71           O
ATOM   3033  CB  PHE B  49      19.173  66.673  38.029  1.00169.71           C
ATOM   3034  CG  PHE B  49      20.396  67.515  38.312  1.00169.71           C
ATOM   3035  CD1 PHE B  49      20.351  68.898  38.095  1.00169.71           C
ATOM   3036  CD2 PHE B  49      21.553  66.944  38.859  1.00169.71           C
ATOM   3037  CE1 PHE B  49      21.413  69.728  38.475  1.00169.71           C
ATOM   3038  CE2 PHE B  49      22.642  67.761  39.188  1.00169.71           C
ATOM   3039  CZ  PHE B  49      22.549  69.153  39.059  1.00169.71           C
ATOM   3040  N   GLY B  50      17.703  68.600  40.570  1.00 66.31           N
ATOM   3041  CA  GLY B  50      17.133  69.856  40.998  1.00 66.31           C
ATOM   3042  C   GLY B  50      18.206  70.830  41.474  1.00 66.31           C
ATOM   3043  O   GLY B  50      19.386  70.627  41.176  1.00 66.31           O
ATOM   3044  N   PRO B  51      17.774  71.873  42.221  1.00202.86           N
ATOM   3045  CA  PRO B  51      18.500  73.097  42.582  1.00202.86           C
ATOM   3046  C   PRO B  51      20.013  72.986  42.691  1.00202.86           C
ATOM   3047  O   PRO B  51      20.536  72.579  43.726  1.00202.86           O
ATOM   3048  CB  PRO B  51      17.831  73.578  43.870  1.00202.86           C
ATOM   3049  CG  PRO B  51      16.382  73.214  43.634  1.00202.86           C
ATOM   3050  CD  PRO B  51      16.449  71.909  42.853  1.00202.86           C
ATOM   3051  N   VAL B  52      20.694  73.331  41.592  1.00121.82           N
ATOM   3052  CA  VAL B  52      22.141  73.367  41.522  1.00121.82           C
ATOM   3053  C   VAL B  52      22.554  74.761  41.983  1.00121.82           C
ATOM   3054  O   VAL B  52      22.413  75.760  41.278  1.00121.82           O
ATOM   3055  CB  VAL B  52      22.605  73.035  40.095  1.00121.82           C
ATOM   3056  CG1 VAL B  52      22.006  73.899  38.991  1.00121.82           C
ATOM   3057  CG2 VAL B  52      24.129  72.989  39.971  1.00121.82           C
ATOM   3058  N   SER B  53      23.026  74.806  43.228  1.00 95.02           N
ATOM   3059  CA  SER B  53      23.484  76.009  43.882  1.00 95.02           C
ATOM   3060  C   SER B  53      24.942  76.187  43.478  1.00 95.02           C
ATOM   3061  O   SER B  53      25.794  75.366  43.818  1.00 95.02           O
ATOM   3062  CB  SER B  53      23.389  75.809  45.403  1.00 95.02           C
ATOM   3063  OG  SER B  53      22.026  75.788  45.775  1.00 95.02           O
ATOM   3064  N   ASP B  54      25.202  77.271  42.736  1.00 56.29           N
ATOM   3065  CA  ASP B  54      26.542  77.704  42.362  1.00 56.29           C
ATOM   3066  C   ASP B  54      27.244  78.320  43.565  1.00 56.29           C
ATOM   3067  O   ASP B  54      28.445  78.107  43.703  1.00 56.29           O
ATOM   3068  CB  ASP B  54      26.485  78.770  41.246  1.00 56.29           C
ATOM   3069  CG  ASP B  54      25.876  78.265  39.938  1.00 56.29           C
ATOM   3070  OD1 ASP B  54      26.005  77.054  39.658  1.00 56.29           O1-
ATOM   3071  OD2 ASP B  54      25.311  79.104  39.205  1.00 56.29           O
ATOM   3072  N   HIS B  55      26.497  79.037  44.432  1.00127.49           N
ATOM   3073  CA  HIS B  55      27.018  79.663  45.642  1.00127.49           C
ATOM   3074  C   HIS B  55      27.573  78.648  46.615  1.00127.49           C
ATOM   3075  O   HIS B  55      28.660  78.903  47.103  1.00127.49           O
ATOM   3076  CB  HIS B  55      25.993  80.544  46.381  1.00127.49           C
ATOM   3077  CG  HIS B  55      26.564  81.150  47.654  1.00127.49           C
ATOM   3078  CD2 HIS B  55      27.288  82.303  47.863  1.00127.49           C
ATOM   3079  ND1 HIS B  55      26.557  80.500  48.883  1.00127.49           N
ATOM   3080  CE1 HIS B  55      27.265  81.243  49.734  1.00127.49           C
ATOM   3081  NE2 HIS B  55      27.719  82.365  49.190  1.00127.49           N
ATOM   3082  N   ASP B  56      26.809  77.592  46.933  1.00104.50           N
ATOM   3083  CA  ASP B  56      27.206  76.562  47.887  1.00104.50           C
ATOM   3084  C   ASP B  56      27.729  75.309  47.171  1.00104.50           C
ATOM   3085  O   ASP B  56      27.893  74.285  47.833  1.00104.50           O
ATOM   3086  CB  ASP B  56      26.048  76.176  48.832  1.00104.50           C
ATOM   3087  CG  ASP B  56      25.634  77.320  49.753  1.00104.50           C
ATOM   3088  OD1 ASP B  56      26.530  77.899  50.408  1.00104.50           O1-
ATOM   3089  OD2 ASP B  56      24.421  77.610  49.781  1.00104.50           O
ATOM   3090  N   MET B  57      28.035  75.396  45.858  1.00 81.79           N
ATOM   3091  CA  MET B  57      28.605  74.362  44.977  1.00 81.79           C
ATOM   3092  C   MET B  57      28.094  72.960  45.335  1.00 81.79           C
ATOM   3093  O   MET B  57      28.833  72.104  45.819  1.00 81.79           O
ATOM   3094  CB  MET B  57      30.146  74.412  45.030  1.00 81.79           C
ATOM   3095  CG  MET B  57      30.755  75.484  44.143  1.00 81.79           C
ATOM   3096  SD  MET B  57      32.556  75.600  44.299  1.00 81.79           S
ATOM   3097  CE  MET B  57      32.772  77.120  43.345  1.00 81.79           C
ATOM   3098  N   GLU B  58      26.781  72.786  45.198  1.00 80.72           N
ATOM   3099  CA  GLU B  58      26.065  71.571  45.533  1.00 80.72           C
ATOM   3100  C   GLU B  58      24.771  71.541  44.741  1.00 80.72           C
ATOM   3101  O   GLU B  58      24.310  72.563  44.244  1.00 80.72           O
ATOM   3102  CB  GLU B  58      25.927  71.420  47.061  1.00 80.72           C
ATOM   3103  CG  GLU B  58      25.037  72.440  47.786  1.00 80.72           C
ATOM   3104  CD  GLU B  58      25.204  72.352  49.310  1.00 80.72           C
ATOM   3105  OE1 GLU B  58      26.182  71.728  49.772  1.00 80.72           O1-
ATOM   3106  OE2 GLU B  58      24.325  72.899  50.006  1.00 80.72           O
ATOM   3107  N   TYR B  59      24.195  70.350  44.606  1.00148.51           N
ATOM   3108  CA  TYR B  59      22.973  70.115  43.858  1.00148.51           C
ATOM   3109  C   TYR B  59      22.119  69.102  44.595  1.00148.51           C
ATOM   3110  O   TYR B  59      22.643  68.291  45.357  1.00148.51           O
ATOM   3111  CB  TYR B  59      23.290  69.695  42.416  1.00148.51           C
ATOM   3112  CG  TYR B  59      23.829  68.281  42.337  1.00148.51           C
ATOM   3113  CD1 TYR B  59      25.189  68.032  42.580  1.00148.51           C
ATOM   3114  CD2 TYR B  59      22.950  67.204  42.116  1.00148.51           C
ATOM   3115  CE1 TYR B  59      25.672  66.710  42.587  1.00148.51           C
ATOM   3116  CE2 TYR B  59      23.448  65.894  42.048  1.00148.51           C
ATOM   3117  CZ  TYR B  59      24.807  65.646  42.276  1.00148.51           C
ATOM   3118  OH  TYR B  59      25.267  64.366  42.203  1.00148.51           O
ATOM   3119  N   THR B  60      20.818  69.105  44.303  1.00119.45           N
ATOM   3120  CA  THR B  60      19.887  68.120  44.831  1.00119.45           C
ATOM   3121  C   THR B  60      19.517  67.140  43.720  1.00119.45           C
ATOM   3122  O   THR B  60      19.395  67.521  42.557  1.00119.45           O
ATOM   3123  CB  THR B  60      18.647  68.825  45.407  1.00119.45           C
ATOM   3124  CG2 THR B  60      18.994  69.874  46.473  1.00119.45           C
ATOM   3125  OG1 THR B  60      17.876  69.427  44.395  1.00119.45           O
ATOM   3126  N   ILE B  61      19.349  65.848  44.098  1.00111.85           N
ATOM   3127  CA  ILE B  61      18.953  64.802  43.177  1.00111.85           C
ATOM   3128  C   ILE B  61      18.113  63.777  43.926  1.00111.85           C
ATOM   3129  O   ILE B  61      18.494  63.301  44.995  1.00111.85           O
ATOM   3130  CB  ILE B  61      20.167  64.219  42.450  1.00111.85           C
ATOM   3131  CG1 ILE B  61      19.758  63.417  41.212  1.00111.85           C
ATOM   3132  CG2 ILE B  61      21.111  63.455  43.384  1.00111.85           C
ATOM   3133  CD1 ILE B  61      20.908  62.801  40.415  1.00111.85           C
ATOM   3134  N   ASP B  62      16.988  63.329  43.357  1.00 88.83           N
ATOM   3135  CA  ASP B  62      16.196  62.215  43.829  1.00 88.83           C
ATOM   3136  C   ASP B  62      16.464  61.071  42.868  1.00 88.83           C
ATOM   3137  O   ASP B  62      16.525  61.262  41.661  1.00 88.83           O
ATOM   3138  CB  ASP B  62      14.709  62.554  43.869  1.00 88.83           C
ATOM   3139  CG  ASP B  62      13.897  61.509  44.599  1.00 88.83           C
ATOM   3140  OD1 ASP B  62      14.340  60.664  45.408  1.00 88.83           O1-
ATOM   3141  OD2 ASP B  62      12.649  61.413  44.572  1.00 88.83           O
ATOM   3142  N   VAL B  63      16.635  59.878  43.428  1.00 50.00           N
ATOM   3143  CA  VAL B  63      17.120  58.689  42.759  1.00 50.00           C
ATOM   3144  C   VAL B  63      16.406  57.459  43.355  1.00 50.00           C
ATOM   3145  O   VAL B  63      16.253  57.355  44.575  1.00 50.00           O
ATOM   3146  CB  VAL B  63      18.670  58.652  42.877  1.00 50.00           C
ATOM   3147  CG1 VAL B  63      19.287  57.466  42.143  1.00 50.00           C
ATOM   3148  CG2 VAL B  63      19.416  59.938  42.467  1.00 50.00           C
ATOM   3149  N   PHE B  64      16.017  56.506  42.501  1.00110.38           N
ATOM   3150  CA  PHE B  64      15.687  55.132  42.871  1.00110.38           C
ATOM   3151  C   PHE B  64      17.003  54.347  42.738  1.00110.38           C
ATOM   3152  O   PHE B  64      17.580  54.260  41.649  1.00110.38           O
ATOM   3153  CB  PHE B  64      14.704  54.515  41.851  1.00110.38           C
ATOM   3154  CG  PHE B  64      13.252  54.942  41.920  1.00110.38           C
ATOM   3155  CD1 PHE B  64      12.272  54.052  42.400  1.00110.38           C
ATOM   3156  CD2 PHE B  64      12.863  56.199  41.421  1.00110.38           C
ATOM   3157  CE1 PHE B  64      10.914  54.421  42.384  1.00110.38           C
ATOM   3158  CE2 PHE B  64      11.507  56.574  41.404  1.00110.38           C
ATOM   3159  CZ  PHE B  64      10.532  55.679  41.881  1.00110.38           C
ATOM   3160  N   PHE B  65      17.486  53.791  43.845  1.00 99.51           N
ATOM   3161  CA  PHE B  65      18.681  52.959  43.914  1.00 99.51           C
ATOM   3162  C   PHE B  65      18.227  51.507  43.933  1.00 99.51           C
ATOM   3163  O   PHE B  65      17.277  51.184  44.645  1.00 99.51           O
ATOM   3164  CB  PHE B  65      19.379  53.214  45.262  1.00 99.51           C
ATOM   3165  CG  PHE B  65      19.991  54.590  45.324  1.00 99.51           C
ATOM   3166  CD1 PHE B  65      19.237  55.678  45.808  1.00 99.51           C
ATOM   3167  CD2 PHE B  65      21.287  54.794  44.814  1.00 99.51           C
ATOM   3168  CE1 PHE B  65      19.781  56.971  45.762  1.00 99.51           C
ATOM   3169  CE2 PHE B  65      21.822  56.091  44.778  1.00 99.51           C
ATOM   3170  CZ  PHE B  65      21.071  57.179  45.258  1.00 99.51           C
ATOM   3171  N   ARG B  66      18.925  50.634  43.202  1.00 91.29           N
ATOM   3172  CA  ARG B  66      18.755  49.192  43.239  1.00 91.29           C
ATOM   3173  C   ARG B  66      20.112  48.553  43.557  1.00 91.29           C
ATOM   3174  O   ARG B  66      21.105  48.846  42.891  1.00 91.29           O
ATOM   3175  CB  ARG B  66      18.196  48.668  41.907  1.00 91.29           C
ATOM   3176  CG  ARG B  66      16.938  49.389  41.402  1.00 91.29           C
ATOM   3177  CD  ARG B  66      16.201  48.555  40.352  1.00 91.29           C
ATOM   3178  NE  ARG B  66      15.063  49.279  39.787  1.00 91.29           N
ATOM   3179  CZ  ARG B  66      14.989  49.877  38.593  1.00 91.29           C
ATOM   3180  NH1 ARG B  66      16.059  50.033  37.809  1.00 91.29           N
ATOM   3181  NH2 ARG B  66      13.803  50.316  38.184  1.00 91.29           N1+
ATOM   3182  N   GLN B  67      20.156  47.673  44.557  1.00 48.25           N
ATOM   3183  CA  GLN B  67      21.322  46.877  44.929  1.00 48.25           C
ATOM   3184  C   GLN B  67      20.944  45.399  44.794  1.00 48.25           C
ATOM   3185  O   GLN B  67      19.817  45.022  45.118  1.00 48.25           O
ATOM   3186  CB  GLN B  67      21.710  47.152  46.390  1.00 48.25           C
ATOM   3187  CG  GLN B  67      22.193  48.578  46.682  1.00 48.25           C
ATOM   3188  CD  GLN B  67      22.771  48.639  48.093  1.00 48.25           C
ATOM   3189  NE2 GLN B  67      21.935  48.850  49.102  1.00 48.25           N
ATOM   3190  OE1 GLN B  67      23.972  48.486  48.277  1.00 48.25           O
ATOM   3191  N   SER B  68      21.879  44.551  44.365  1.00 44.14           N
ATOM   3192  CA  SER B  68      21.701  43.119  44.199  1.00 44.14           C
ATOM   3193  C   SER B  68      22.903  42.326  44.678  1.00 44.14           C
ATOM   3194  O   SER B  68      23.974  42.578  44.133  1.00 44.14           O
ATOM   3195  CB  SER B  68      21.069  42.720  42.870  1.00 44.14           C
ATOM   3196  OG  SER B  68      20.895  41.328  42.798  1.00 44.14           O
ATOM   3197  N   TRP B  69      22.745  41.418  45.641  1.00 59.52           N
ATOM   3198  CA  TRP B  69      23.769  40.503  46.106  1.00 59.52           C
ATOM   3199  C   TRP B  69      23.136  39.128  46.261  1.00 59.52           C
ATOM   3200  O   TRP B  69      21.921  38.988  46.398  1.00 59.52           O
ATOM   3201  CB  TRP B  69      24.386  40.996  47.417  1.00 59.52           C
ATOM   3202  CG  TRP B  69      23.444  41.100  48.574  1.00 59.52           C
ATOM   3203  CD1 TRP B  69      23.229  40.177  49.538  1.00 59.52           C
ATOM   3204  CD2 TRP B  69      22.537  42.204  48.872  1.00 59.52           C
ATOM   3205  CE2 TRP B  69      21.797  41.878  50.038  1.00 59.52           C
ATOM   3206  CE3 TRP B  69      22.276  43.437  48.250  1.00 59.52           C
ATOM   3207  NE1 TRP B  69      22.256  40.630  50.408  1.00 59.52           N
ATOM   3208  CZ2 TRP B  69      20.839  42.746  50.576  1.00 59.52           C
ATOM   3209  CZ3 TRP B  69      21.294  44.284  48.774  1.00 59.52           C
ATOM   3210  CH2 TRP B  69      20.567  43.953  49.922  1.00 59.52           C
ATOM   3211  N   LYS B  70      23.988  38.098  46.366  1.00 59.99           N
ATOM   3212  CA  LYS B  70      23.561  36.745  46.672  1.00 59.99           C
ATOM   3213  C   LYS B  70      23.807  36.459  48.147  1.00 59.99           C
ATOM   3214  O   LYS B  70      24.884  36.731  48.680  1.00 59.99           O
ATOM   3215  CB  LYS B  70      24.340  35.759  45.791  1.00 59.99           C
ATOM   3216  CG  LYS B  70      23.757  35.729  44.372  1.00 59.99           C
ATOM   3217  CD  LYS B  70      24.532  34.816  43.421  1.00 59.99           C
ATOM   3218  CE  LYS B  70      23.854  34.709  42.049  1.00 59.99           C
ATOM   3219  NZ  LYS B  70      24.616  33.829  41.149  1.00 59.99           N1+
ATOM   3220  N   ASP B  71      22.783  35.881  48.780  1.00 74.29           N
ATOM   3221  CA  ASP B  71      22.817  35.375  50.134  1.00 74.29           C
ATOM   3222  C   ASP B  71      22.271  33.956  50.086  1.00 74.29           C
ATOM   3223  O   ASP B  71      21.057  33.767  50.016  1.00 74.29           O
ATOM   3224  CB  ASP B  71      22.070  36.333  51.087  1.00 74.29           C
ATOM   3225  CG  ASP B  71      22.148  35.958  52.574  1.00 74.29           C
ATOM   3226  OD1 ASP B  71      22.662  34.865  52.903  1.00 74.29           O1-
ATOM   3227  OD2 ASP B  71      21.730  36.808  53.389  1.00 74.29           O
ATOM   3228  N   GLU B  72      23.179  32.969  50.160  1.00 61.39           N
ATOM   3229  CA  GLU B  72      22.877  31.538  50.127  1.00 61.39           C
ATOM   3230  C   GLU B  72      21.894  31.113  51.217  1.00 61.39           C
ATOM   3231  O   GLU B  72      21.122  30.184  51.007  1.00 61.39           O
ATOM   3232  CB  GLU B  72      24.150  30.717  50.370  1.00 61.39           C
ATOM   3233  CG  GLU B  72      25.279  30.872  49.345  1.00 61.39           C
ATOM   3234  CD  GLU B  72      26.456  29.974  49.734  1.00 61.39           C
ATOM   3235  OE1 GLU B  72      26.803  29.966  50.937  1.00 61.39           O1-
ATOM   3236  OE2 GLU B  72      26.983  29.296  48.826  1.00 61.39           O
ATOM   3237  N   ARG B  73      21.922  31.789  52.375  1.00 92.99           N
ATOM   3238  CA  ARG B  73      21.074  31.476  53.517  1.00 92.99           C
ATOM   3239  C   ARG B  73      19.600  31.788  53.227  1.00 92.99           C
ATOM   3240  O   ARG B  73      18.728  31.107  53.760  1.00 92.99           O
ATOM   3241  CB  ARG B  73      21.510  32.318  54.717  1.00 92.99           C
ATOM   3242  CG  ARG B  73      22.961  32.109  55.167  1.00 92.99           C
ATOM   3243  CD  ARG B  73      23.341  33.074  56.291  1.00 92.99           C
ATOM   3244  NE  ARG B  73      23.359  34.461  55.803  1.00 92.99           N
ATOM   3245  CZ  ARG B  73      23.373  35.548  56.587  1.00 92.99           C
ATOM   3246  NH1 ARG B  73      23.392  35.421  57.918  1.00 92.99           N
ATOM   3247  NH2 ARG B  73      23.363  36.766  56.033  1.00 92.99           N1+
ATOM   3248  N   LEU B  74      19.331  32.781  52.361  1.00100.78           N
ATOM   3249  CA  LEU B  74      17.989  33.161  51.935  1.00100.78           C
ATOM   3250  C   LEU B  74      17.451  32.281  50.806  1.00100.78           C
ATOM   3251  O   LEU B  74      16.266  32.391  50.501  1.00100.78           O
ATOM   3252  CB  LEU B  74      18.007  34.595  51.387  1.00100.78           C
ATOM   3253  CG  LEU B  74      18.401  35.668  52.400  1.00100.78           C
ATOM   3254  CD1 LEU B  74      18.398  37.032  51.709  1.00100.78           C
ATOM   3255  CD2 LEU B  74      17.488  35.676  53.637  1.00100.78           C
ATOM   3256  N   LYS B  75      18.278  31.405  50.207  1.00104.33           N
ATOM   3257  CA  LYS B  75      17.861  30.414  49.219  1.00104.33           C
ATOM   3258  C   LYS B  75      16.814  29.494  49.860  1.00104.33           C
ATOM   3259  O   LYS B  75      17.050  28.964  50.946  1.00104.33           O
ATOM   3260  CB  LYS B  75      19.097  29.608  48.754  1.00104.33           C
ATOM   3261  CG  LYS B  75      18.879  28.667  47.557  1.00104.33           C
ATOM   3262  CD  LYS B  75      20.161  28.028  47.025  1.00104.33           C
ATOM   3263  CE  LYS B  75      19.911  27.200  45.759  1.00104.33           C
ATOM   3264  NZ  LYS B  75      21.158  26.766  45.119  1.00104.33           N1+
ATOM   3265  N   PHE B  76      15.656  29.343  49.209  1.00216.67           N
ATOM   3266  CA  PHE B  76      14.558  28.514  49.694  1.00216.67           C
ATOM   3267  C   PHE B  76      14.299  27.398  48.703  1.00216.67           C
ATOM   3268  O   PHE B  76      14.523  26.238  49.042  1.00216.67           O
ATOM   3269  CB  PHE B  76      13.286  29.323  50.003  1.00216.67           C
ATOM   3270  CG  PHE B  76      12.772  30.217  48.898  1.00216.67           C
ATOM   3271  CD1 PHE B  76      13.367  31.469  48.666  1.00216.67           C
ATOM   3272  CD2 PHE B  76      11.677  29.808  48.117  1.00216.67           C
ATOM   3273  CE1 PHE B  76      12.875  32.298  47.647  1.00216.67           C
ATOM   3274  CE2 PHE B  76      11.199  30.632  47.082  1.00216.67           C
ATOM   3275  CZ  PHE B  76      11.802  31.878  46.842  1.00216.67           C
ATOM   3276  N   LYS B  77      13.832  27.721  47.490  1.00138.91           N
ATOM   3277  CA  LYS B  77      13.548  26.681  46.521  1.00138.91           C
ATOM   3278  C   LYS B  77      14.786  26.266  45.772  1.00138.91           C
ATOM   3279  O   LYS B  77      14.881  25.086  45.457  1.00138.91           O
ATOM   3280  CB  LYS B  77      12.537  27.138  45.475  1.00138.91           C
ATOM   3281  CG  LYS B  77      11.081  27.113  45.916  1.00138.91           C
ATOM   3282  CD  LYS B  77      10.771  25.922  46.824  1.00138.91           C
ATOM   3283  CE  LYS B  77       9.302  25.682  47.104  1.00138.91           C
ATOM   3284  NZ  LYS B  77       9.120  24.403  47.798  1.00138.91           N1+
ATOM   3285  N   GLY B  78      15.699  27.202  45.479  1.00 51.58           N
ATOM   3286  CA  GLY B  78      16.814  26.967  44.588  1.00 51.58           C
ATOM   3287  C   GLY B  78      16.310  26.562  43.203  1.00 51.58           C
ATOM   3288  O   GLY B  78      15.868  27.439  42.465  1.00 51.58           O
ATOM   3289  N   PRO B  79      16.330  25.256  42.859  1.00235.06           N
ATOM   3290  CA  PRO B  79      15.617  24.687  41.705  1.00235.06           C
ATOM   3291  C   PRO B  79      14.100  24.960  41.677  1.00235.06           C
ATOM   3292  O   PRO B  79      13.497  25.279  42.701  1.00235.06           O
ATOM   3293  CB  PRO B  79      15.854  23.175  41.812  1.00235.06           C
ATOM   3294  CG  PRO B  79      17.149  23.034  42.587  1.00235.06           C
ATOM   3295  CD  PRO B  79      17.195  24.256  43.494  1.00235.06           C
ATOM   3296  N   MET B  80      13.493  24.787  40.490  1.00280.22           N
ATOM   3297  CA  MET B  80      12.065  24.977  40.228  1.00280.22           C
ATOM   3298  C   MET B  80      11.175  24.164  41.170  1.00280.22           C
ATOM   3299  O   MET B  80      11.341  22.950  41.290  1.00280.22           O
ATOM   3300  CB  MET B  80      11.711  24.650  38.761  1.00280.22           C
ATOM   3301  CG  MET B  80      12.073  23.227  38.278  1.00280.22           C
ATOM   3302  SD  MET B  80      11.132  22.656  36.840  1.00280.22           S
ATOM   3303  CE  MET B  80       9.560  22.223  37.640  1.00280.22           C
ATOM   3304  N   THR B  81      10.238  24.844  41.836  1.00176.23           N
ATOM   3305  CA  THR B  81       9.221  24.235  42.677  1.00176.23           C
ATOM   3306  C   THR B  81       8.067  25.229  42.777  1.00176.23           C
ATOM   3307  O   THR B  81       7.017  25.018  42.173  1.00176.23           O
ATOM   3308  CB  THR B  81       9.761  23.818  44.065  1.00176.23           C
ATOM   3309  CG2 THR B  81       8.686  23.089  44.886  1.00176.23           C
ATOM   3310  OG1 THR B  81      10.860  22.937  44.014  1.00176.23           O
ATOM   3311  N   VAL B  82       8.278  26.316  43.536  1.00121.66           N
ATOM   3312  CA  VAL B  82       7.327  27.410  43.687  1.00121.66           C
ATOM   3313  C   VAL B  82       7.832  28.604  42.869  1.00121.66           C
ATOM   3314  O   VAL B  82       8.688  28.466  41.994  1.00121.66           O
ATOM   3315  CB  VAL B  82       7.154  27.761  45.191  1.00121.66           C
ATOM   3316  CG1 VAL B  82       8.237  28.693  45.785  1.00121.66           C
ATOM   3317  CG2 VAL B  82       5.759  28.329  45.465  1.00121.66           C
ATOM   3318  N   LEU B  83       7.282  29.785  43.174  1.00 56.35           N
ATOM   3319  CA  LEU B  83       7.604  31.062  42.576  1.00 56.35           C
ATOM   3320  C   LEU B  83       9.074  31.415  42.716  1.00 56.35           C
ATOM   3321  O   LEU B  83       9.703  31.145  43.743  1.00 56.35           O
ATOM   3322  CB  LEU B  83       6.739  32.162  43.199  1.00 56.35           C
ATOM   3323  CG  LEU B  83       5.233  31.942  42.985  1.00 56.35           C
ATOM   3324  CD1 LEU B  83       4.471  33.077  43.632  1.00 56.35           C
ATOM   3325  CD2 LEU B  83       4.833  31.801  41.511  1.00 56.35           C
ATOM   3326  N   ARG B  84       9.586  32.029  41.641  1.00115.80           N
ATOM   3327  CA  ARG B  84      10.978  32.413  41.496  1.00115.80           C
ATOM   3328  C   ARG B  84      11.473  33.393  42.540  1.00115.80           C
ATOM   3329  O   ARG B  84      12.648  33.368  42.875  1.00115.80           O
ATOM   3330  CB  ARG B  84      11.277  32.964  40.107  1.00115.80           C
ATOM   3331  CG  ARG B  84      11.224  31.879  39.025  1.00115.80           C
ATOM   3332  CD  ARG B  84      12.049  32.265  37.798  1.00115.80           C
ATOM   3333  NE  ARG B  84      11.564  33.518  37.207  1.00115.80           N
ATOM   3334  CZ  ARG B  84      12.224  34.238  36.287  1.00115.80           C
ATOM   3335  NH1 ARG B  84      13.417  33.838  35.823  1.00115.80           N
ATOM   3336  NH2 ARG B  84      11.681  35.371  35.824  1.00115.80           N1+
ATOM   3337  N   LEU B  85      10.563  34.228  43.078  1.00104.94           N
ATOM   3338  CA  LEU B  85      10.938  35.226  44.056  1.00104.94           C
ATOM   3339  C   LEU B  85       9.757  35.331  45.005  1.00104.94           C
ATOM   3340  O   LEU B  85       8.584  35.134  44.676  1.00104.94           O
ATOM   3341  CB  LEU B  85      11.345  36.552  43.415  1.00104.94           C
ATOM   3342  CG  LEU B  85      10.205  37.389  42.830  1.00104.94           C
ATOM   3343  CD1 LEU B  85      10.725  38.714  42.278  1.00104.94           C
ATOM   3344  CD2 LEU B  85       9.405  36.694  41.726  1.00104.94           C
ATOM   3345  N   ASN B  86      10.082  35.804  46.209  1.00 84.47           N
ATOM   3346  CA  ASN B  86       9.118  36.265  47.183  1.00 84.47           C
ATOM   3347  C   ASN B  86       9.525  37.663  47.623  1.00 84.47           C
ATOM   3348  O   ASN B  86      10.675  37.878  47.993  1.00 84.47           O
ATOM   3349  CB  ASN B  86       8.998  35.251  48.319  1.00 84.47           C
ATOM   3350  CG  ASN B  86       7.851  35.685  49.216  1.00 84.47           C
ATOM   3351  ND2 ASN B  86       8.048  35.665  50.527  1.00 84.47           N
ATOM   3352  OD1 ASN B  86       6.818  36.193  48.772  1.00 84.47           O
ATOM   3353  N   ASN B  87       8.533  38.557  47.626  1.00 35.98           N
ATOM   3354  CA  ASN B  87       8.678  39.883  48.198  1.00 35.98           C
ATOM   3355  C   ASN B  87       8.776  39.714  49.708  1.00 35.98           C
ATOM   3356  O   ASN B  87       7.912  39.056  50.287  1.00 35.98           O
ATOM   3357  CB  ASN B  87       7.499  40.785  47.817  1.00 35.98           C
ATOM   3358  CG  ASN B  87       7.442  41.214  46.357  1.00 35.98           C
ATOM   3359  ND2 ASN B  87       8.498  40.976  45.585  1.00 35.98           N
ATOM   3360  OD1 ASN B  87       6.373  41.567  45.847  1.00 35.98           O
ATOM   3361  N   LEU B  88       9.810  40.337  50.267  1.00 53.62           N
ATOM   3362  CA  LEU B  88      10.103  40.278  51.683  1.00 53.62           C
ATOM   3363  C   LEU B  88       9.174  41.274  52.362  1.00 53.62           C
ATOM   3364  O   LEU B  88       9.149  42.473  52.085  1.00 53.62           O
ATOM   3365  CB  LEU B  88      11.552  40.688  51.940  1.00 53.62           C
ATOM   3366  CG  LEU B  88      11.951  40.634  53.413  1.00 53.62           C
ATOM   3367  CD1 LEU B  88      11.899  39.213  53.976  1.00 53.62           C
ATOM   3368  CD2 LEU B  88      13.194  41.459  53.741  1.00 53.62           C
ATOM   3369  N   MET B  89       8.353  40.733  53.264  1.00117.45           N
ATOM   3370  CA  MET B  89       7.586  41.483  54.240  1.00117.45           C
ATOM   3371  C   MET B  89       8.435  41.791  55.466  1.00117.45           C
ATOM   3372  O   MET B  89       9.617  41.447  55.451  1.00117.45           O
ATOM   3373  CB  MET B  89       6.377  40.630  54.619  1.00117.45           C
ATOM   3374  CG  MET B  89       5.394  40.525  53.453  1.00117.45           C
ATOM   3375  SD  MET B  89       4.491  42.059  53.115  1.00117.45           S
ATOM   3376  CE  MET B  89       5.621  42.905  51.982  1.00117.45           C
ATOM   3377  N   ALA B  90       7.937  42.561  56.436  1.00 61.31           N
ATOM   3378  CA  ALA B  90       8.713  42.963  57.614  1.00 61.31           C
ATOM   3379  C   ALA B  90       9.430  41.767  58.262  1.00 61.31           C
ATOM   3380  O   ALA B  90       8.787  40.827  58.725  1.00 61.31           O
ATOM   3381  CB  ALA B  90       7.821  43.698  58.615  1.00 61.31           C
ATOM   3382  N   SER B  91      10.763  41.791  58.164  1.00 56.54           N
ATOM   3383  CA  SER B  91      11.722  40.734  58.462  1.00 56.54           C
ATOM   3384  C   SER B  91      13.104  41.371  58.317  1.00 56.54           C
ATOM   3385  O   SER B  91      13.259  42.382  57.626  1.00 56.54           O
ATOM   3386  CB  SER B  91      11.591  39.554  57.476  1.00 56.54           C
ATOM   3387  OG  SER B  91      10.467  38.744  57.740  1.00 56.54           O
ATOM   3388  N   LYS B  92      14.114  40.784  58.966  1.00 62.91           N
ATOM   3389  CA  LYS B  92      15.466  41.322  58.959  1.00 62.91           C
ATOM   3390  C   LYS B  92      16.322  40.524  57.982  1.00 62.91           C
ATOM   3391  O   LYS B  92      16.361  39.293  58.026  1.00 62.91           O
ATOM   3392  CB  LYS B  92      16.061  41.182  60.363  1.00 62.91           C
ATOM   3393  CG  LYS B  92      15.358  42.068  61.402  1.00 62.91           C
ATOM   3394  CD  LYS B  92      15.794  41.753  62.838  1.00 62.91           C
ATOM   3395  CE  LYS B  92      15.169  40.457  63.378  1.00 62.91           C
ATOM   3396  NZ  LYS B  92      15.602  40.194  64.759  1.00 62.91           N1+
ATOM   3397  N   ILE B  93      17.030  41.254  57.125  1.00 47.94           N
ATOM   3398  CA  ILE B  93      18.034  40.735  56.214  1.00 47.94           C
ATOM   3399  C   ILE B  93      19.258  41.639  56.288  1.00 47.94           C
ATOM   3400  O   ILE B  93      19.109  42.857  56.408  1.00 47.94           O
ATOM   3401  CB  ILE B  93      17.504  40.609  54.783  1.00 47.94           C
ATOM   3402  CG1 ILE B  93      16.327  39.637  54.687  1.00 47.94           C
ATOM   3403  CG2 ILE B  93      18.622  40.205  53.820  1.00 47.94           C
ATOM   3404  CD1 ILE B  93      15.724  39.562  53.284  1.00 47.94           C
ATOM   3405  N   TRP B  94      20.450  41.030  56.213  1.00 65.56           N
ATOM   3406  CA  TRP B  94      21.697  41.756  56.045  1.00 65.56           C
ATOM   3407  C   TRP B  94      21.638  42.526  54.725  1.00 65.56           C
ATOM   3408  O   TRP B  94      21.376  41.940  53.677  1.00 65.56           O
ATOM   3409  CB  TRP B  94      22.899  40.795  56.009  1.00 65.56           C
ATOM   3410  CG  TRP B  94      24.205  41.519  55.869  1.00 65.56           C
ATOM   3411  CD1 TRP B  94      24.990  42.019  56.851  1.00 65.56           C
ATOM   3412  CD2 TRP B  94      24.844  41.881  54.618  1.00 65.56           C
ATOM   3413  CE2 TRP B  94      26.022  42.626  54.904  1.00 65.56           C
ATOM   3414  CE3 TRP B  94      24.528  41.651  53.260  1.00 65.56           C
ATOM   3415  NE1 TRP B  94      26.067  42.674  56.283  1.00 65.56           N
ATOM   3416  CZ2 TRP B  94      26.848  43.126  53.883  1.00 65.56           C
ATOM   3417  CZ3 TRP B  94      25.346  42.141  52.231  1.00 65.56           C
ATOM   3418  CH2 TRP B  94      26.502  42.880  52.541  1.00 65.56           C
ATOM   3419  N   THR B  95      21.901  43.845  54.794  1.00 41.43           N
ATOM   3420  CA  THR B  95      21.983  44.700  53.626  1.00 41.43           C
ATOM   3421  C   THR B  95      23.359  45.355  53.659  1.00 41.43           C
ATOM   3422  O   THR B  95      23.822  45.684  54.753  1.00 41.43           O
ATOM   3423  CB  THR B  95      20.825  45.701  53.655  1.00 41.43           C
ATOM   3424  CG2 THR B  95      20.794  46.685  52.483  1.00 41.43           C
ATOM   3425  OG1 THR B  95      19.575  45.042  53.651  1.00 41.43           O
ATOM   3426  N   PRO B  96      23.960  45.650  52.503  1.00 96.44           N
ATOM   3427  CA  PRO B  96      25.119  46.515  52.400  1.00 96.44           C
ATOM   3428  C   PRO B  96      24.838  47.896  52.975  1.00 96.44           C
ATOM   3429  O   PRO B  96      23.831  48.562  52.724  1.00 96.44           O
ATOM   3430  CB  PRO B  96      25.412  46.639  50.906  1.00 96.44           C
ATOM   3431  CG  PRO B  96      24.752  45.417  50.269  1.00 96.44           C
ATOM   3432  CD  PRO B  96      23.618  45.054  51.226  1.00 96.44           C
ATOM   3433  N   ASP B  97      25.683  48.269  53.976  1.00122.16           N
ATOM   3434  CA  ASP B  97      25.651  49.473  54.810  1.00122.16           C
ATOM   3435  C   ASP B  97      26.022  50.745  54.026  1.00122.16           C
ATOM   3436  O   ASP B  97      26.541  51.702  54.605  1.00122.16           O
ATOM   3437  CB  ASP B  97      26.647  49.268  55.977  1.00122.16           C
ATOM   3438  CG  ASP B  97      28.109  49.236  55.526  1.00122.16           C
ATOM   3439  OD1 ASP B  97      28.368  48.645  54.458  1.00122.16           O1-
ATOM   3440  OD2 ASP B  97      28.933  49.861  56.216  1.00122.16           O
ATOM   3441  N   THR B  98      25.733  50.760  52.735  1.00141.18           N
ATOM   3442  CA  THR B  98      26.184  51.747  51.770  1.00141.18           C
ATOM   3443  C   THR B  98      25.708  53.144  52.150  1.00141.18           C
ATOM   3444  O   THR B  98      24.632  53.312  52.733  1.00141.18           O
ATOM   3445  CB  THR B  98      25.715  51.365  50.364  1.00141.18           C
ATOM   3446  CG2 THR B  98      24.192  51.478  50.252  1.00141.18           C
ATOM   3447  OG1 THR B  98      26.341  52.235  49.448  1.00141.18           O
ATOM   3448  N   PHE B  99      26.513  54.139  51.804  1.00184.74           N
ATOM   3449  CA  PHE B  99      26.296  55.548  52.031  1.00184.74           C
ATOM   3450  C   PHE B  99      26.863  56.335  50.857  1.00184.74           C
ATOM   3451  O   PHE B  99      27.590  55.795  50.021  1.00184.74           O
ATOM   3452  CB  PHE B  99      26.918  55.944  53.371  1.00184.74           C
ATOM   3453  CG  PHE B  99      28.429  56.022  53.330  1.00184.74           C
ATOM   3454  CD1 PHE B  99      29.200  54.851  53.395  1.00184.74           C
ATOM   3455  CD2 PHE B  99      29.064  57.261  53.142  1.00184.74           C
ATOM   3456  CE1 PHE B  99      30.595  54.945  53.286  1.00184.74           C
ATOM   3457  CE2 PHE B  99      30.464  57.350  53.134  1.00184.74           C
ATOM   3458  CZ  PHE B  99      31.227  56.186  53.230  1.00184.74           C
ATOM   3459  N   PHE B 100      26.560  57.635  50.848  1.00 86.88           N
ATOM   3460  CA  PHE B 100      27.048  58.570  49.852  1.00 86.88           C
ATOM   3461  C   PHE B 100      28.081  59.474  50.509  1.00 86.88           C
ATOM   3462  O   PHE B 100      27.716  60.343  51.298  1.00 86.88           O
ATOM   3463  CB  PHE B 100      25.892  59.421  49.320  1.00 86.88           C
ATOM   3464  CG  PHE B 100      24.814  58.528  48.755  1.00 86.88           C
ATOM   3465  CD1 PHE B 100      24.911  58.115  47.422  1.00 86.88           C
ATOM   3466  CD2 PHE B 100      23.830  58.010  49.605  1.00 86.88           C
ATOM   3467  CE1 PHE B 100      24.036  57.123  46.969  1.00 86.88           C
ATOM   3468  CE2 PHE B 100      22.995  56.981  49.157  1.00 86.88           C
ATOM   3469  CZ  PHE B 100      23.107  56.536  47.836  1.00 86.88           C
ATOM   3470  N   HIS B 101      29.361  59.252  50.178  1.00126.78           N
ATOM   3471  CA  HIS B 101      30.504  59.991  50.713  1.00126.78           C
ATOM   3472  C   HIS B 101      30.385  61.506  50.555  1.00126.78           C
ATOM   3473  O   HIS B 101      30.691  62.231  51.498  1.00126.78           O
ATOM   3474  CB  HIS B 101      31.786  59.525  50.023  1.00126.78           C
ATOM   3475  CG  HIS B 101      32.410  58.231  50.466  1.00126.78           C
ATOM   3476  CD2 HIS B 101      33.384  58.037  51.423  1.00126.78           C
ATOM   3477  ND1 HIS B 101      32.107  57.000  49.874  1.00126.78           N
ATOM   3478  CE1 HIS B 101      32.914  56.131  50.468  1.00126.78           C
ATOM   3479  NE2 HIS B 101      33.710  56.694  51.377  1.00126.78           N
ATOM   3480  N   ASN B 102      29.920  61.976  49.389  1.00103.56           N
ATOM   3481  CA  ASN B 102      29.768  63.401  49.105  1.00103.56           C
ATOM   3482  C   ASN B 102      28.332  63.891  49.354  1.00103.56           C
ATOM   3483  O   ASN B 102      27.963  64.941  48.834  1.00103.56           O
ATOM   3484  CB  ASN B 102      30.208  63.700  47.654  1.00103.56           C
ATOM   3485  CG  ASN B 102      29.292  63.136  46.561  1.00103.56           C
ATOM   3486  ND2 ASN B 102      28.980  63.969  45.569  1.00103.56           N
ATOM   3487  OD1 ASN B 102      28.838  61.995  46.636  1.00103.56           O
ATOM   3488  N   GLY B 103      27.537  63.176  50.163  1.00 60.66           N
ATOM   3489  CA  GLY B 103      26.161  63.537  50.457  1.00 60.66           C
ATOM   3490  C   GLY B 103      26.153  64.418  51.702  1.00 60.66           C
ATOM   3491  O   GLY B 103      26.601  63.999  52.769  1.00 60.66           O
ATOM   3492  N   LYS B 104      25.655  65.651  51.539  1.00173.42           N
ATOM   3493  CA  LYS B 104      25.520  66.667  52.582  1.00173.42           C
ATOM   3494  C   LYS B 104      24.248  66.403  53.384  1.00173.42           C
ATOM   3495  O   LYS B 104      24.274  66.463  54.613  1.00173.42           O
ATOM   3496  CB  LYS B 104      25.364  68.068  51.937  1.00173.42           C
ATOM   3497  CG  LYS B 104      26.501  68.444  50.975  1.00173.42           C
ATOM   3498  CD  LYS B 104      27.855  68.636  51.684  1.00173.42           C
ATOM   3499  CE  LYS B 104      28.235  70.096  51.969  1.00173.42           C
ATOM   3500  NZ  LYS B 104      27.506  70.633  53.127  1.00173.42           N1+
ATOM   3501  N   LYS B 105      23.155  66.084  52.678  1.00143.43           N
ATOM   3502  CA  LYS B 105      21.870  65.725  53.243  1.00143.43           C
ATOM   3503  C   LYS B 105      21.260  64.596  52.431  1.00143.43           C
ATOM   3504  O   LYS B 105      21.544  64.454  51.247  1.00143.43           O
ATOM   3505  CB  LYS B 105      20.953  66.953  53.380  1.00143.43           C
ATOM   3506  CG  LYS B 105      19.650  66.703  54.169  1.00143.43           C
ATOM   3507  CD  LYS B 105      19.874  66.406  55.667  1.00143.43           C
ATOM   3508  CE  LYS B 105      19.990  64.919  56.051  1.00143.43           C
ATOM   3509  NZ  LYS B 105      20.265  64.742  57.482  1.00143.43           N1+
ATOM   3510  N   SER B 106      20.427  63.790  53.088  1.00 79.98           N
ATOM   3511  CA  SER B 106      19.778  62.625  52.535  1.00 79.98           C
ATOM   3512  C   SER B 106      18.457  62.376  53.256  1.00 79.98           C
ATOM   3513  O   SER B 106      18.384  62.540  54.473  1.00 79.98           O
ATOM   3514  CB  SER B 106      20.736  61.431  52.603  1.00 79.98           C
ATOM   3515  OG  SER B 106      21.665  61.468  51.539  1.00 79.98           O
ATOM   3516  N   VAL B 107      17.404  61.952  52.516  1.00 95.14           N
ATOM   3517  CA  VAL B 107      16.148  61.532  53.106  1.00 95.14           C
ATOM   3518  C   VAL B 107      15.638  60.322  52.337  1.00 95.14           C
ATOM   3519  O   VAL B 107      15.488  60.366  51.115  1.00 95.14           O
ATOM   3520  CB  VAL B 107      15.173  62.708  53.221  1.00 95.14           C
ATOM   3521  CG1 VAL B 107      14.751  63.302  51.875  1.00 95.14           C
ATOM   3522  CG2 VAL B 107      13.933  62.359  54.047  1.00 95.14           C
ATOM   3523  N   ALA B 108      15.175  59.324  53.091  1.00 35.89           N
ATOM   3524  CA  ALA B 108      14.392  58.200  52.619  1.00 35.89           C
ATOM   3525  C   ALA B 108      12.939  58.652  52.597  1.00 35.89           C
ATOM   3526  O   ALA B 108      12.509  59.392  53.480  1.00 35.89           O
ATOM   3527  CB  ALA B 108      14.487  57.094  53.668  1.00 35.89           C
ATOM   3528  N   HIS B 109      12.161  58.290  51.571  1.00 62.71           N
ATOM   3529  CA  HIS B 109      10.745  58.604  51.524  1.00 62.71           C
ATOM   3530  C   HIS B 109       9.944  57.473  52.154  1.00 62.71           C
ATOM   3531  O   HIS B 109      10.019  56.329  51.709  1.00 62.71           O
ATOM   3532  CB  HIS B 109      10.322  58.805  50.067  1.00 62.71           C
ATOM   3533  CG  HIS B 109      10.755  60.134  49.511  1.00 62.71           C
ATOM   3534  CD2 HIS B 109      10.385  61.398  49.890  1.00 62.71           C
ATOM   3535  ND1 HIS B 109      11.658  60.207  48.442  1.00 62.71           N
ATOM   3536  CE1 HIS B 109      11.753  61.518  48.214  1.00 62.71           C
ATOM   3537  NE2 HIS B 109      11.028  62.280  49.044  1.00 62.71           N
ATOM   3538  N   ASN B 110       9.267  57.783  53.259  1.00110.96           N
ATOM   3539  CA  ASN B 110       8.366  56.908  53.986  1.00110.96           C
ATOM   3540  C   ASN B 110       7.028  57.602  54.205  1.00110.96           C
ATOM   3541  O   ASN B 110       6.727  58.035  55.314  1.00110.96           O
ATOM   3542  CB  ASN B 110       9.025  56.312  55.233  1.00110.96           C
ATOM   3543  CG  ASN B 110       9.557  57.348  56.213  1.00110.96           C
ATOM   3544  ND2 ASN B 110       8.796  57.662  57.257  1.00110.96           N
ATOM   3545  OD1 ASN B 110      10.626  57.925  56.003  1.00110.96           O
ATOM   3546  N   MET B 111       6.254  57.740  53.127  1.00126.82           N
ATOM   3547  CA  MET B 111       4.947  58.368  53.170  1.00126.82           C
ATOM   3548  C   MET B 111       3.925  57.240  53.109  1.00126.82           C
ATOM   3549  O   MET B 111       3.882  56.543  52.094  1.00126.82           O
ATOM   3550  CB  MET B 111       4.819  59.246  51.924  1.00126.82           C
ATOM   3551  CG  MET B 111       3.753  60.333  52.069  1.00126.82           C
ATOM   3552  SD  MET B 111       2.051  59.759  52.255  1.00126.82           S
ATOM   3553  CE  MET B 111       1.903  59.962  54.045  1.00126.82           C
ATOM   3554  N   THR B 112       3.176  57.021  54.194  1.00 72.51           N
ATOM   3555  CA  THR B 112       2.120  56.047  54.393  1.00 72.51           C
ATOM   3556  C   THR B 112       2.746  54.690  54.688  1.00 72.51           C
ATOM   3557  O   THR B 112       2.311  53.953  55.573  1.00 72.51           O
ATOM   3558  CB  THR B 112       1.087  55.991  53.262  1.00 72.51           C
ATOM   3559  CG2 THR B 112      -0.011  54.940  53.450  1.00 72.51           C
ATOM   3560  OG1 THR B 112       0.409  57.219  53.123  1.00 72.51           O
ATOM   3561  N   MET B 113       3.734  54.310  53.872  1.00 64.87           N
ATOM   3562  CA  MET B 113       4.607  53.154  53.943  1.00 64.87           C
ATOM   3563  C   MET B 113       5.986  53.557  53.428  1.00 64.87           C
ATOM   3564  O   MET B 113       6.058  54.295  52.442  1.00 64.87           O
ATOM   3565  CB  MET B 113       3.964  51.992  53.182  1.00 64.87           C
ATOM   3566  CG  MET B 113       2.677  51.468  53.826  1.00 64.87           C
ATOM   3567  SD  MET B 113       2.099  49.793  53.449  1.00 64.87           S
ATOM   3568  CE  MET B 113       3.484  48.837  54.106  1.00 64.87           C
ATOM   3569  N   PRO B 114       7.081  53.012  53.971  1.00 63.18           N
ATOM   3570  CA  PRO B 114       8.427  53.126  53.434  1.00 63.18           C
ATOM   3571  C   PRO B 114       8.482  52.750  51.958  1.00 63.18           C
ATOM   3572  O   PRO B 114       7.917  51.739  51.544  1.00 63.18           O
ATOM   3573  CB  PRO B 114       9.280  52.202  54.305  1.00 63.18           C
ATOM   3574  CG  PRO B 114       8.554  52.182  55.651  1.00 63.18           C
ATOM   3575  CD  PRO B 114       7.083  52.377  55.278  1.00 63.18           C
ATOM   3576  N   ASN B 115       9.139  53.585  51.137  1.00 73.44           N
ATOM   3577  CA  ASN B 115       9.306  53.400  49.686  1.00 73.44           C
ATOM   3578  C   ASN B 115      10.493  52.441  49.476  1.00 73.44           C
ATOM   3579  O   ASN B 115      11.581  52.848  49.066  1.00 73.44           O
ATOM   3580  CB  ASN B 115       9.608  54.754  48.978  1.00 73.44           C
ATOM   3581  CG  ASN B 115       8.473  55.785  48.916  1.00 73.44           C
ATOM   3582  ND2 ASN B 115       7.486  55.734  49.808  1.00 73.44           N
ATOM   3583  OD1 ASN B 115       8.498  56.671  48.064  1.00 73.44           O
ATOM   3584  N   LYS B 116      10.286  51.178  49.860  1.00 70.76           N
ATOM   3585  CA  LYS B 116      11.255  50.094  49.893  1.00 70.76           C
ATOM   3586  C   LYS B 116      10.642  48.843  49.258  1.00 70.76           C
ATOM   3587  O   LYS B 116       9.454  48.569  49.444  1.00 70.76           O
ATOM   3588  CB  LYS B 116      11.645  49.786  51.359  1.00 70.76           C
ATOM   3589  CG  LYS B 116      12.371  50.929  52.086  1.00 70.76           C
ATOM   3590  CD  LYS B 116      12.738  50.611  53.548  1.00 70.76           C
ATOM   3591  CE  LYS B 116      13.911  49.620  53.700  1.00 70.76           C
ATOM   3592  NZ  LYS B 116      14.272  49.401  55.112  1.00 70.76           N1+
ATOM   3593  N   LEU B 117      11.476  48.032  48.606  1.00 70.35           N
ATOM   3594  CA  LEU B 117      11.215  46.635  48.290  1.00 70.35           C
ATOM   3595  C   LEU B 117      12.526  45.861  48.424  1.00 70.35           C
ATOM   3596  O   LEU B 117      13.555  46.279  47.896  1.00 70.35           O
ATOM   3597  CB  LEU B 117      10.478  46.464  46.939  1.00 70.35           C
ATOM   3598  CG  LEU B 117      10.388  45.015  46.395  1.00 70.35           C
ATOM   3599  CD1 LEU B 117       9.474  44.125  47.253  1.00 70.35           C
ATOM   3600  CD2 LEU B 117       9.966  44.989  44.918  1.00 70.35           C
ATOM   3601  N   LEU B 118      12.470  44.724  49.116  1.00 93.47           N
ATOM   3602  CA  LEU B 118      13.461  43.663  49.098  1.00 93.47           C
ATOM   3603  C   LEU B 118      12.705  42.443  48.549  1.00 93.47           C
ATOM   3604  O   LEU B 118      11.595  42.147  49.001  1.00 93.47           O
ATOM   3605  CB  LEU B 118      13.992  43.399  50.529  1.00 93.47           C
ATOM   3606  CG  LEU B 118      15.012  44.429  51.076  1.00 93.47           C
ATOM   3607  CD1 LEU B 118      14.371  45.752  51.534  1.00 93.47           C
ATOM   3608  CD2 LEU B 118      15.812  43.833  52.245  1.00 93.47           C
ATOM   3609  N   ARG B 119      13.273  41.747  47.565  1.00159.51           N
ATOM   3610  CA  ARG B 119      12.705  40.560  46.932  1.00159.51           C
ATOM   3611  C   ARG B 119      13.780  39.466  46.913  1.00159.51           C
ATOM   3612  O   ARG B 119      14.887  39.716  46.433  1.00159.51           O
ATOM   3613  CB  ARG B 119      12.090  40.912  45.553  1.00159.51           C
ATOM   3614  CG  ARG B 119      12.992  41.762  44.635  1.00159.51           C
ATOM   3615  CD  ARG B 119      12.613  41.765  43.145  1.00159.51           C
ATOM   3616  NE  ARG B 119      11.447  42.611  42.829  1.00159.51           N
ATOM   3617  CZ  ARG B 119      10.877  42.722  41.617  1.00159.51           C
ATOM   3618  NH1 ARG B 119      11.305  41.983  40.592  1.00159.51           N
ATOM   3619  NH2 ARG B 119       9.880  43.580  41.406  1.00159.51           N1+
ATOM   3620  N   ILE B 120      13.475  38.294  47.485  1.00 58.48           N
ATOM   3621  CA  ILE B 120      14.431  37.223  47.713  1.00 58.48           C
ATOM   3622  C   ILE B 120      14.035  36.173  46.680  1.00 58.48           C
ATOM   3623  O   ILE B 120      12.976  35.552  46.763  1.00 58.48           O
ATOM   3624  CB  ILE B 120      14.167  36.575  49.081  1.00 58.48           C
ATOM   3625  CG1 ILE B 120      14.375  37.603  50.203  1.00 58.48           C
ATOM   3626  CG2 ILE B 120      15.074  35.363  49.318  1.00 58.48           C
ATOM   3627  CD1 ILE B 120      13.915  37.074  51.564  1.00 58.48           C
ATOM   3628  N   THR B 121      14.897  35.988  45.679  1.00106.07           N
ATOM   3629  CA  THR B 121      14.772  34.953  44.668  1.00106.07           C
ATOM   3630  C   THR B 121      15.180  33.605  45.251  1.00106.07           C
ATOM   3631  O   THR B 121      15.788  33.547  46.323  1.00106.07           O
ATOM   3632  CB  THR B 121      15.587  35.268  43.412  1.00106.07           C
ATOM   3633  CG2 THR B 121      15.230  36.605  42.760  1.00106.07           C
ATOM   3634  OG1 THR B 121      16.934  35.308  43.820  1.00106.07           O
ATOM   3635  N   GLU B 122      14.683  32.526  44.622  1.00 59.01           N
ATOM   3636  CA  GLU B 122      14.852  31.135  45.015  1.00 59.01           C
ATOM   3637  C   GLU B 122      16.302  30.774  45.257  1.00 59.01           C
ATOM   3638  O   GLU B 122      16.547  30.126  46.260  1.00 59.01           O
ATOM   3639  CB  GLU B 122      14.315  30.197  43.939  1.00 59.01           C
ATOM   3640  CG  GLU B 122      12.797  30.196  43.773  1.00 59.01           C
ATOM   3641  CD  GLU B 122      12.418  29.309  42.589  1.00 59.01           C
ATOM   3642  OE1 GLU B 122      12.873  29.639  41.472  1.00 59.01           O1-
ATOM   3643  OE2 GLU B 122      11.690  28.319  42.806  1.00 59.01           O
ATOM   3644  N   ASP B 123      17.216  31.198  44.363  1.00 75.23           N
ATOM   3645  CA  ASP B 123      18.654  30.927  44.423  1.00 75.23           C
ATOM   3646  C   ASP B 123      19.352  31.675  45.579  1.00 75.23           C
ATOM   3647  O   ASP B 123      20.482  31.331  45.916  1.00 75.23           O
ATOM   3648  CB  ASP B 123      19.321  31.253  43.056  1.00 75.23           C
ATOM   3649  CG  ASP B 123      19.339  32.718  42.601  1.00 75.23           C
ATOM   3650  OD1 ASP B 123      18.871  33.577  43.369  1.00 75.23           O1-
ATOM   3651  OD2 ASP B 123      19.836  32.972  41.485  1.00 75.23           O
ATOM   3652  N   GLY B 124      18.696  32.682  46.173  1.00 40.90           N
ATOM   3653  CA  GLY B 124      19.211  33.464  47.281  1.00 40.90           C
ATOM   3654  C   GLY B 124      19.583  34.887  46.871  1.00 40.90           C
ATOM   3655  O   GLY B 124      19.981  35.658  47.743  1.00 40.90           O
ATOM   3656  N   THR B 125      19.444  35.266  45.584  1.00 38.41           N
ATOM   3657  CA  THR B 125      19.708  36.608  45.091  1.00 38.41           C
ATOM   3658  C   THR B 125      18.662  37.555  45.671  1.00 38.41           C
ATOM   3659  O   THR B 125      17.484  37.202  45.735  1.00 38.41           O
ATOM   3660  CB  THR B 125      19.728  36.754  43.564  1.00 38.41           C
ATOM   3661  CG2 THR B 125      20.147  38.150  43.100  1.00 38.41           C
ATOM   3662  OG1 THR B 125      20.623  35.822  42.996  1.00 38.41           O
ATOM   3663  N   LEU B 126      19.107  38.661  46.271  1.00101.21           N
ATOM   3664  CA  LEU B 126      18.231  39.685  46.802  1.00101.21           C
ATOM   3665  C   LEU B 126      18.349  40.859  45.837  1.00101.21           C
ATOM   3666  O   LEU B 126      19.467  41.298  45.607  1.00101.21           O
ATOM   3667  CB  LEU B 126      18.751  40.002  48.210  1.00101.21           C
ATOM   3668  CG  LEU B 126      17.730  40.703  49.111  1.00101.21           C
ATOM   3669  CD1 LEU B 126      18.157  40.607  50.574  1.00101.21           C
ATOM   3670  CD2 LEU B 126      17.443  42.163  48.769  1.00101.21           C
ATOM   3671  N   LEU B 127      17.247  41.371  45.280  1.00 50.61           N
ATOM   3672  CA  LEU B 127      17.227  42.706  44.680  1.00 50.61           C
ATOM   3673  C   LEU B 127      16.537  43.593  45.721  1.00 50.61           C
ATOM   3674  O   LEU B 127      15.367  43.395  46.055  1.00 50.61           O
ATOM   3675  CB  LEU B 127      16.461  42.719  43.336  1.00 50.61           C
ATOM   3676  CG  LEU B 127      16.407  44.092  42.611  1.00 50.61           C
ATOM   3677  CD1 LEU B 127      17.778  44.530  42.078  1.00 50.61           C
ATOM   3678  CD2 LEU B 127      15.391  44.083  41.461  1.00 50.61           C
ATOM   3679  N   TYR B 128      17.301  44.534  46.264  1.00 77.79           N
ATOM   3680  CA  TYR B 128      16.864  45.622  47.120  1.00 77.79           C
ATOM   3681  C   TYR B 128      16.627  46.810  46.182  1.00 77.79           C
ATOM   3682  O   TYR B 128      17.405  47.025  45.251  1.00 77.79           O
ATOM   3683  CB  TYR B 128      18.036  45.938  48.081  1.00 77.79           C
ATOM   3684  CG  TYR B 128      18.031  47.279  48.801  1.00 77.79           C
ATOM   3685  CD1 TYR B 128      17.462  47.403  50.085  1.00 77.79           C
ATOM   3686  CD2 TYR B 128      18.619  48.407  48.190  1.00 77.79           C
ATOM   3687  CE1 TYR B 128      17.478  48.644  50.750  1.00 77.79           C
ATOM   3688  CE2 TYR B 128      18.645  49.644  48.855  1.00 77.79           C
ATOM   3689  CZ  TYR B 128      18.079  49.761  50.136  1.00 77.79           C
ATOM   3690  OH  TYR B 128      18.123  50.963  50.769  1.00 77.79           O
ATOM   3691  N   THR B 129      15.587  47.595  46.445  1.00113.65           N
ATOM   3692  CA  THR B 129      15.287  48.858  45.796  1.00113.65           C
ATOM   3693  C   THR B 129      14.707  49.840  46.833  1.00113.65           C
ATOM   3694  O   THR B 129      13.911  49.438  47.688  1.00113.65           O
ATOM   3695  CB  THR B 129      14.532  48.638  44.451  1.00113.65           C
ATOM   3696  CG2 THR B 129      13.403  47.602  44.527  1.00113.65           C
ATOM   3697  OG1 THR B 129      13.985  49.850  43.957  1.00113.65           O
ATOM   3698  N   MET B 130      15.140  51.109  46.785  1.00 82.35           N
ATOM   3699  CA  MET B 130      14.729  52.193  47.677  1.00 82.35           C
ATOM   3700  C   MET B 130      14.896  53.569  46.999  1.00 82.35           C
ATOM   3701  O   MET B 130      15.866  53.783  46.266  1.00 82.35           O
ATOM   3702  CB  MET B 130      15.488  52.066  49.017  1.00 82.35           C
ATOM   3703  CG  MET B 130      14.995  53.018  50.111  1.00 82.35           C
ATOM   3704  SD  MET B 130      15.665  52.675  51.762  1.00 82.35           S
ATOM   3705  CE  MET B 130      14.649  53.852  52.681  1.00 82.35           C
ATOM   3706  N   ARG B 131      13.981  54.511  47.278  1.00122.48           N
ATOM   3707  CA  ARG B 131      14.060  55.922  46.877  1.00122.48           C
ATOM   3708  C   ARG B 131      14.780  56.748  47.955  1.00122.48           C
ATOM   3709  O   ARG B 131      14.591  56.521  49.154  1.00122.48           O
ATOM   3710  CB  ARG B 131      12.642  56.517  46.749  1.00122.48           C
ATOM   3711  CG  ARG B 131      12.113  56.487  45.311  1.00122.48           C
ATOM   3712  CD  ARG B 131      10.755  57.188  45.202  1.00122.48           C
ATOM   3713  NE  ARG B 131      10.907  58.651  45.214  1.00122.48           N
ATOM   3714  CZ  ARG B 131       9.967  59.560  45.488  1.00122.48           C
ATOM   3715  NH1 ARG B 131       8.761  59.197  45.932  1.00122.48           N
ATOM   3716  NH2 ARG B 131      10.264  60.837  45.291  1.00122.48           N1+
ATOM   3717  N   LEU B 132      15.576  57.727  47.514  1.00 96.67           N
ATOM   3718  CA  LEU B 132      16.421  58.566  48.342  1.00 96.67           C
ATOM   3719  C   LEU B 132      16.602  59.905  47.652  1.00 96.67           C
ATOM   3720  O   LEU B 132      16.978  59.935  46.482  1.00 96.67           O
ATOM   3721  CB  LEU B 132      17.678  57.810  48.748  1.00 96.67           C
ATOM   3722  CG  LEU B 132      18.663  58.320  49.791  1.00 96.67           C
ATOM   3723  CD1 LEU B 132      20.015  57.670  49.509  1.00 96.67           C
ATOM   3724  CD2 LEU B 132      18.821  59.837  49.844  1.00 96.67           C
ATOM   3725  N   THR B 133      16.278  61.031  48.290  1.00 40.04           N
ATOM   3726  CA  THR B 133      16.668  62.365  47.869  1.00 40.04           C
ATOM   3727  C   THR B 133      17.960  62.784  48.560  1.00 40.04           C
ATOM   3728  O   THR B 133      17.965  62.765  49.788  1.00 40.04           O
ATOM   3729  CB  THR B 133      15.565  63.353  48.261  1.00 40.04           C
ATOM   3730  CG2 THR B 133      15.877  64.801  47.882  1.00 40.04           C
ATOM   3731  OG1 THR B 133      14.386  62.977  47.575  1.00 40.04           O
ATOM   3732  N   VAL B 134      18.981  63.137  47.779  1.00 51.75           N
ATOM   3733  CA  VAL B 134      20.288  63.555  48.256  1.00 51.75           C
ATOM   3734  C   VAL B 134      20.508  65.024  47.914  1.00 51.75           C
ATOM   3735  O   VAL B 134      19.966  65.487  46.910  1.00 51.75           O
ATOM   3736  CB  VAL B 134      21.387  62.697  47.619  1.00 51.75           C
ATOM   3737  CG1 VAL B 134      22.779  62.985  48.188  1.00 51.75           C
ATOM   3738  CG2 VAL B 134      21.135  61.190  47.719  1.00 51.75           C
ATOM   3739  N   ARG B 135      21.290  65.723  48.727  1.00121.40           N
ATOM   3740  CA  ARG B 135      21.942  66.967  48.366  1.00121.40           C
ATOM   3741  C   ARG B 135      23.438  66.689  48.411  1.00121.40           C
ATOM   3742  O   ARG B 135      23.999  66.548  49.491  1.00121.40           O
ATOM   3743  CB  ARG B 135      21.530  68.088  49.326  1.00121.40           C
ATOM   3744  CG  ARG B 135      22.105  69.443  48.892  1.00121.40           C
ATOM   3745  CD  ARG B 135      21.453  70.605  49.636  1.00121.40           C
ATOM   3746  NE  ARG B 135      21.912  71.877  49.079  1.00121.40           N
ATOM   3747  CZ  ARG B 135      21.219  73.020  48.983  1.00121.40           C
ATOM   3748  NH1 ARG B 135      19.949  73.097  49.402  1.00121.40           N
ATOM   3749  NH2 ARG B 135      21.818  74.104  48.473  1.00121.40           N1+
ATOM   3750  N   ALA B 136      24.061  66.552  47.239  1.00 41.80           N
ATOM   3751  CA  ALA B 136      25.465  66.209  47.103  1.00 41.80           C
ATOM   3752  C   ALA B 136      26.268  67.458  46.767  1.00 41.80           C
ATOM   3753  O   ALA B 136      25.789  68.333  46.048  1.00 41.80           O
ATOM   3754  CB  ALA B 136      25.610  65.211  45.951  1.00 41.80           C
ATOM   3755  N   GLU B 137      27.507  67.516  47.265  1.00 88.27           N
ATOM   3756  CA  GLU B 137      28.422  68.611  46.992  1.00 88.27           C
ATOM   3757  C   GLU B 137      29.115  68.348  45.659  1.00 88.27           C
ATOM   3758  O   GLU B 137      29.635  67.257  45.418  1.00 88.27           O
ATOM   3759  CB  GLU B 137      29.454  68.669  48.112  1.00 88.27           C
ATOM   3760  CG  GLU B 137      30.134  70.043  48.259  1.00 88.27           C
ATOM   3761  CD  GLU B 137      30.850  70.156  49.602  1.00 88.27           C
ATOM   3762  OE1 GLU B 137      31.046  69.099  50.237  1.00 88.27           O1-
ATOM   3763  OE2 GLU B 137      31.246  71.286  49.953  1.00 88.27           O
ATOM   3764  N   CYS B 138      29.081  69.363  44.794  1.00 73.60           N
ATOM   3765  CA  CYS B 138      29.642  69.341  43.459  1.00 73.60           C
ATOM   3766  C   CYS B 138      30.533  70.567  43.327  1.00 73.60           C
ATOM   3767  O   CYS B 138      29.994  71.657  43.150  1.00 73.60           O
ATOM   3768  CB  CYS B 138      28.515  69.330  42.419  1.00 73.60           C
ATOM   3769  SG  CYS B 138      29.061  69.510  40.701  1.00 73.60           S
ATOM   3770  N   PRO B 139      31.872  70.421  43.343  1.00 83.65           N
ATOM   3771  CA  PRO B 139      32.783  71.549  43.159  1.00 83.65           C
ATOM   3772  C   PRO B 139      32.670  72.042  41.721  1.00 83.65           C
ATOM   3773  O   PRO B 139      32.734  71.238  40.790  1.00 83.65           O
ATOM   3774  CB  PRO B 139      34.173  70.987  43.444  1.00 83.65           C
ATOM   3775  CG  PRO B 139      34.064  69.494  43.166  1.00 83.65           C
ATOM   3776  CD  PRO B 139      32.597  69.152  43.416  1.00 83.65           C
ATOM   3777  N   MET B 140      32.455  73.350  41.553  1.00 53.95           N
ATOM   3778  CA  MET B 140      32.240  73.961  40.250  1.00 53.95           C
ATOM   3779  C   MET B 140      33.406  74.885  39.933  1.00 53.95           C
ATOM   3780  O   MET B 140      33.997  75.499  40.822  1.00 53.95           O
ATOM   3781  CB  MET B 140      30.915  74.737  40.239  1.00 53.95           C
ATOM   3782  CG  MET B 140      29.720  73.804  40.449  1.00 53.95           C
ATOM   3783  SD  MET B 140      28.106  74.601  40.473  1.00 53.95           S
ATOM   3784  CE  MET B 140      27.167  73.215  41.155  1.00 53.95           C
ATOM   3785  N   HIS B 141      33.714  74.969  38.637  1.00 59.94           N
ATOM   3786  CA  HIS B 141      34.776  75.781  38.070  1.00 59.94           C
ATOM   3787  C   HIS B 141      34.120  76.804  37.145  1.00 59.94           C
ATOM   3788  O   HIS B 141      33.625  76.458  36.074  1.00 59.94           O
ATOM   3789  CB  HIS B 141      35.752  74.846  37.337  1.00 59.94           C
ATOM   3790  CG  HIS B 141      36.630  74.069  38.282  1.00 59.94           C
ATOM   3791  CD2 HIS B 141      37.678  74.469  39.082  1.00 59.94           C
ATOM   3792  ND1 HIS B 141      36.457  72.720  38.537  1.00 59.94           N
ATOM   3793  CE1 HIS B 141      37.380  72.368  39.437  1.00 59.94           C
ATOM   3794  NE2 HIS B 141      38.152  73.379  39.815  1.00 59.94           N
ATOM   3795  N   LEU B 142      34.097  78.061  37.611  1.00124.89           N
ATOM   3796  CA  LEU B 142      33.421  79.206  37.011  1.00124.89           C
ATOM   3797  C   LEU B 142      34.320  79.990  36.041  1.00124.89           C
ATOM   3798  O   LEU B 142      33.947  81.100  35.674  1.00124.89           O
ATOM   3799  CB  LEU B 142      32.994  80.186  38.147  1.00124.89           C
ATOM   3800  CG  LEU B 142      32.094  79.606  39.253  1.00124.89           C
ATOM   3801  CD1 LEU B 142      31.632  80.724  40.204  1.00124.89           C
ATOM   3802  CD2 LEU B 142      30.874  78.847  38.712  1.00124.89           C
ATOM   3803  N   GLU B 143      35.499  79.490  35.622  1.00112.79           N
ATOM   3804  CA  GLU B 143      36.455  80.229  34.778  1.00112.79           C
ATOM   3805  C   GLU B 143      35.821  80.688  33.463  1.00112.79           C
ATOM   3806  O   GLU B 143      36.023  81.816  33.042  1.00112.79           O
ATOM   3807  CB  GLU B 143      37.700  79.385  34.420  1.00112.79           C
ATOM   3808  CG  GLU B 143      38.741  79.232  35.542  1.00112.79           C
ATOM   3809  CD  GLU B 143      38.349  78.242  36.637  1.00112.79           C
ATOM   3810  OE1 GLU B 143      37.321  77.556  36.469  1.00112.79           O1-
ATOM   3811  OE2 GLU B 143      39.096  78.177  37.635  1.00112.79           O
ATOM   3812  N   ASP B 144      35.023  79.816  32.851  1.00161.11           N
ATOM   3813  CA  ASP B 144      34.252  80.034  31.637  1.00161.11           C
ATOM   3814  C   ASP B 144      32.795  80.426  31.959  1.00161.11           C
ATOM   3815  O   ASP B 144      31.983  80.395  31.040  1.00161.11           O
ATOM   3816  CB  ASP B 144      34.284  78.722  30.806  1.00161.11           C
ATOM   3817  CG  ASP B 144      33.860  77.424  31.514  1.00161.11           C
ATOM   3818  OD1 ASP B 144      33.756  77.413  32.761  1.00161.11           O1-
ATOM   3819  OD2 ASP B 144      33.680  76.432  30.779  1.00161.11           O
ATOM   3820  N   PHE B 145      32.477  80.807  33.216  1.00130.44           N
ATOM   3821  CA  PHE B 145      31.151  80.903  33.845  1.00130.44           C
ATOM   3822  C   PHE B 145      29.908  80.956  32.948  1.00130.44           C
ATOM   3823  O   PHE B 145      29.104  80.033  33.032  1.00130.44           O
ATOM   3824  CB  PHE B 145      31.075  81.873  35.048  1.00130.44           C
ATOM   3825  CG  PHE B 145      29.654  82.105  35.523  1.00130.44           C
ATOM   3826  CD1 PHE B 145      28.979  81.059  36.178  1.00130.44           C
ATOM   3827  CD2 PHE B 145      28.954  83.277  35.174  1.00130.44           C
ATOM   3828  CE1 PHE B 145      27.612  81.172  36.475  1.00130.44           C
ATOM   3829  CE2 PHE B 145      27.579  83.377  35.447  1.00130.44           C
ATOM   3830  CZ  PHE B 145      26.906  82.325  36.088  1.00130.44           C
ATOM   3831  N   PRO B 146      29.672  82.030  32.163  1.00 95.83           N
ATOM   3832  CA  PRO B 146      28.468  82.141  31.332  1.00 95.83           C
ATOM   3833  C   PRO B 146      28.240  80.932  30.401  1.00 95.83           C
ATOM   3834  O   PRO B 146      27.116  80.441  30.322  1.00 95.83           O
ATOM   3835  CB  PRO B 146      28.659  83.427  30.524  1.00 95.83           C
ATOM   3836  CG  PRO B 146      29.605  84.266  31.353  1.00 95.83           C
ATOM   3837  CD  PRO B 146      30.471  83.254  32.097  1.00 95.83           C
ATOM   3838  N   MET B 147      29.310  80.412  29.775  1.00 64.08           N
ATOM   3839  CA  MET B 147      29.296  79.197  28.966  1.00 64.08           C
ATOM   3840  C   MET B 147      30.205  78.169  29.633  1.00 64.08           C
ATOM   3841  O   MET B 147      31.314  77.922  29.157  1.00 64.08           O
ATOM   3842  CB  MET B 147      29.794  79.477  27.533  1.00 64.08           C
ATOM   3843  CG  MET B 147      28.950  80.469  26.728  1.00 64.08           C
ATOM   3844  SD  MET B 147      29.270  82.227  27.035  1.00 64.08           S
ATOM   3845  CE  MET B 147      31.063  82.324  26.778  1.00 64.08           C
ATOM   3846  N   ASP B 148      29.733  77.570  30.732  1.00 59.94           N
ATOM   3847  CA  ASP B 148      30.471  76.552  31.464  1.00 59.94           C
ATOM   3848  C   ASP B 148      29.745  75.216  31.432  1.00 59.94           C
ATOM   3849  O   ASP B 148      28.535  75.139  31.206  1.00 59.94           O
ATOM   3850  CB  ASP B 148      30.793  77.024  32.901  1.00 59.94           C
ATOM   3851  CG  ASP B 148      29.611  77.180  33.850  1.00 59.94           C
ATOM   3852  OD1 ASP B 148      28.459  77.140  33.371  1.00 59.94           O1-
ATOM   3853  OD2 ASP B 148      29.882  77.390  35.048  1.00 59.94           O
ATOM   3854  N   ALA B 149      30.530  74.167  31.694  1.00 35.76           N
ATOM   3855  CA  ALA B 149      30.058  72.820  31.923  1.00 35.76           C
ATOM   3856  C   ALA B 149      30.614  72.355  33.263  1.00 35.76           C
ATOM   3857  O   ALA B 149      31.815  72.465  33.508  1.00 35.76           O
ATOM   3858  CB  ALA B 149      30.469  71.902  30.765  1.00 35.76           C
ATOM   3859  N   HIS B 150      29.735  71.838  34.126  1.00 51.65           N
ATOM   3860  CA  HIS B 150      30.096  71.248  35.413  1.00 51.65           C
ATOM   3861  C   HIS B 150      29.919  69.738  35.300  1.00 51.65           C
ATOM   3862  O   HIS B 150      29.028  69.271  34.592  1.00 51.65           O
ATOM   3863  CB  HIS B 150      29.128  71.727  36.508  1.00 51.65           C
ATOM   3864  CG  HIS B 150      28.890  73.208  36.534  1.00 51.65           C
ATOM   3865  CD2 HIS B 150      27.858  73.943  36.005  1.00 51.65           C
ATOM   3866  ND1 HIS B 150      29.751  74.120  37.114  1.00 51.65           N
ATOM   3867  CE1 HIS B 150      29.187  75.321  36.983  1.00 51.65           C
ATOM   3868  NE2 HIS B 150      28.049  75.286  36.303  1.00 51.65           N
ATOM   3869  N   ALA B 151      30.731  68.985  36.047  1.00 40.43           N
ATOM   3870  CA  ALA B 151      30.555  67.554  36.238  1.00 40.43           C
ATOM   3871  C   ALA B 151      30.250  67.334  37.713  1.00 40.43           C
ATOM   3872  O   ALA B 151      31.057  67.696  38.571  1.00 40.43           O
ATOM   3873  CB  ALA B 151      31.834  66.813  35.837  1.00 40.43           C
ATOM   3874  N   CYS B 152      29.083  66.747  37.997  1.00 63.06           N
ATOM   3875  CA  CYS B 152      28.612  66.508  39.348  1.00 63.06           C
ATOM   3876  C   CYS B 152      28.472  65.000  39.588  1.00 63.06           C
ATOM   3877  O   CYS B 152      27.676  64.357  38.902  1.00 63.06           O
ATOM   3878  CB  CYS B 152      27.295  67.255  39.564  1.00 63.06           C
ATOM   3879  SG  CYS B 152      27.413  69.070  39.580  1.00 63.06           S
ATOM   3880  N   PRO B 153      29.263  64.422  40.519  1.00101.32           N
ATOM   3881  CA  PRO B 153      29.176  63.010  40.894  1.00101.32           C
ATOM   3882  C   PRO B 153      28.199  62.700  42.036  1.00101.32           C
ATOM   3883  O   PRO B 153      27.857  63.558  42.849  1.00101.32           O
ATOM   3884  CB  PRO B 153      30.583  62.653  41.381  1.00101.32           C
ATOM   3885  CG  PRO B 153      31.164  63.955  41.892  1.00101.32           C
ATOM   3886  CD  PRO B 153      30.482  65.030  41.058  1.00101.32           C
ATOM   3887  N   LEU B 154      27.839  61.422  42.113  1.00147.06           N
ATOM   3888  CA  LEU B 154      27.252  60.748  43.259  1.00147.06           C
ATOM   3889  C   LEU B 154      28.143  59.565  43.616  1.00147.06           C
ATOM   3890  O   LEU B 154      28.301  58.673  42.783  1.00147.06           O
ATOM   3891  CB  LEU B 154      25.844  60.272  42.889  1.00147.06           C
ATOM   3892  CG  LEU B 154      25.075  59.539  43.990  1.00147.06           C
ATOM   3893  CD1 LEU B 154      24.579  60.517  45.056  1.00147.06           C
ATOM   3894  CD2 LEU B 154      23.908  58.783  43.358  1.00147.06           C
ATOM   3895  N   LYS B 155      28.796  59.607  44.775  1.00123.61           N
ATOM   3896  CA  LYS B 155      29.672  58.544  45.250  1.00123.61           C
ATOM   3897  C   LYS B 155      28.845  57.544  46.065  1.00123.61           C
ATOM   3898  O   LYS B 155      27.902  57.940  46.735  1.00123.61           O
ATOM   3899  CB  LYS B 155      30.750  59.174  46.150  1.00123.61           C
ATOM   3900  CG  LYS B 155      31.824  58.155  46.540  1.00123.61           C
ATOM   3901  CD  LYS B 155      33.148  58.754  47.053  1.00123.61           C
ATOM   3902  CE  LYS B 155      34.144  59.115  45.953  1.00123.61           C
ATOM   3903  NZ  LYS B 155      34.723  57.930  45.305  1.00123.61           N1+
ATOM   3904  N   PHE B 156      29.184  56.283  45.993  1.00 74.85           N
ATOM   3905  CA  PHE B 156      28.509  55.170  46.644  1.00 74.85           C
ATOM   3906  C   PHE B 156      29.491  54.136  47.182  1.00 74.85           C
ATOM   3907  O   PHE B 156      30.152  53.498  46.366  1.00 74.85           O
ATOM   3908  CB  PHE B 156      27.540  54.526  45.649  1.00 74.85           C
ATOM   3909  CG  PHE B 156      26.519  53.584  46.244  1.00 74.85           C
ATOM   3910  CD1 PHE B 156      25.372  54.139  46.821  1.00 74.85           C
ATOM   3911  CD2 PHE B 156      26.664  52.190  46.223  1.00 74.85           C
ATOM   3912  CE1 PHE B 156      24.301  53.335  47.228  1.00 74.85           C
ATOM   3913  CE2 PHE B 156      25.599  51.370  46.617  1.00 74.85           C
ATOM   3914  CZ  PHE B 156      24.404  51.949  47.063  1.00 74.85           C
ATOM   3915  N   GLY B 157      29.637  54.011  48.501  1.00 27.62           N
ATOM   3916  CA  GLY B 157      30.541  53.042  49.108  1.00 27.62           C
ATOM   3917  C   GLY B 157      29.976  52.472  50.397  1.00 27.62           C
ATOM   3918  O   GLY B 157      29.057  53.046  50.968  1.00 27.62           O
ATOM   3919  N   SER B 158      30.583  51.382  50.885  1.00 60.20           N
ATOM   3920  CA  SER B 158      30.325  50.789  52.195  1.00 60.20           C
ATOM   3921  C   SER B 158      31.129  51.555  53.247  1.00 60.20           C
ATOM   3922  O   SER B 158      32.278  51.923  52.991  1.00 60.20           O
ATOM   3923  CB  SER B 158      30.827  49.334  52.188  1.00 60.20           C
ATOM   3924  OG  SER B 158      30.799  48.797  53.486  1.00 60.20           O
ATOM   3925  N   TYR B 159      30.526  51.797  54.423  1.00105.27           N
ATOM   3926  CA  TYR B 159      31.178  52.535  55.499  1.00105.27           C
ATOM   3927  C   TYR B 159      32.051  51.619  56.356  1.00105.27           C
ATOM   3928  O   TYR B 159      33.222  51.924  56.563  1.00105.27           O
ATOM   3929  CB  TYR B 159      30.131  53.219  56.402  1.00105.27           C
ATOM   3930  CG  TYR B 159      30.802  54.242  57.292  1.00105.27           C
ATOM   3931  CD1 TYR B 159      31.138  55.505  56.774  1.00105.27           C
ATOM   3932  CD2 TYR B 159      31.197  53.899  58.597  1.00105.27           C
ATOM   3933  CE1 TYR B 159      31.886  56.406  57.545  1.00105.27           C
ATOM   3934  CE2 TYR B 159      31.919  54.816  59.382  1.00105.27           C
ATOM   3935  CZ  TYR B 159      32.271  56.068  58.854  1.00105.27           C
ATOM   3936  OH  TYR B 159      32.981  56.950  59.613  1.00105.27           O
ATOM   3937  N   ALA B 160      31.468  50.535  56.878  1.00 77.52           N
ATOM   3938  CA  ALA B 160      32.084  49.644  57.842  1.00 77.52           C
ATOM   3939  C   ALA B 160      32.864  48.526  57.147  1.00 77.52           C
ATOM   3940  O   ALA B 160      33.955  48.193  57.609  1.00 77.52           O
ATOM   3941  CB  ALA B 160      30.970  48.999  58.681  1.00 77.52           C
ATOM   3942  N   TYR B 161      32.327  47.949  56.056  1.00 79.71           N
ATOM   3943  CA  TYR B 161      32.914  46.782  55.404  1.00 79.71           C
ATOM   3944  C   TYR B 161      33.986  47.203  54.409  1.00 79.71           C
ATOM   3945  O   TYR B 161      33.762  48.038  53.537  1.00 79.71           O
ATOM   3946  CB  TYR B 161      31.842  45.981  54.646  1.00 79.71           C
ATOM   3947  CG  TYR B 161      30.838  45.356  55.578  1.00 79.71           C
ATOM   3948  CD1 TYR B 161      31.242  44.362  56.486  1.00 79.71           C
ATOM   3949  CD2 TYR B 161      29.506  45.796  55.576  1.00 79.71           C
ATOM   3950  CE1 TYR B 161      30.323  43.818  57.397  1.00 79.71           C
ATOM   3951  CE2 TYR B 161      28.588  45.282  56.505  1.00 79.71           C
ATOM   3952  CZ  TYR B 161      28.998  44.289  57.415  1.00 79.71           C
ATOM   3953  OH  TYR B 161      28.106  43.776  58.309  1.00 79.71           O
ATOM   3954  N   THR B 162      35.153  46.570  54.554  1.00 69.90           N
ATOM   3955  CA  THR B 162      36.351  46.770  53.747  1.00 69.90           C
ATOM   3956  C   THR B 162      36.183  45.986  52.427  1.00 69.90           C
ATOM   3957  O   THR B 162      35.122  45.420  52.147  1.00 69.90           O
ATOM   3958  CB  THR B 162      37.549  46.215  54.575  1.00 69.90           C
ATOM   3959  CG2 THR B 162      38.945  46.628  54.071  1.00 69.90           C
ATOM   3960  OG1 THR B 162      37.489  46.714  55.901  1.00 69.90           O
ATOM   3961  N   ARG B 163      37.243  45.947  51.608  1.00171.56           N
ATOM   3962  CA  ARG B 163      37.332  45.206  50.357  1.00171.56           C
ATOM   3963  C   ARG B 163      37.118  43.704  50.544  1.00171.56           C
ATOM   3964  O   ARG B 163      36.545  43.086  49.656  1.00171.56           O
ATOM   3965  CB  ARG B 163      38.701  45.452  49.698  1.00171.56           C
ATOM   3966  CG  ARG B 163      38.868  44.727  48.342  1.00171.56           C
ATOM   3967  CD  ARG B 163      40.249  44.913  47.731  1.00171.56           C
ATOM   3968  NE  ARG B 163      40.463  46.306  47.334  1.00171.56           N
ATOM   3969  CZ  ARG B 163      41.612  46.781  46.833  1.00171.56           C
ATOM   3970  NH1 ARG B 163      42.661  45.970  46.631  1.00171.56           N
ATOM   3971  NH2 ARG B 163      41.712  48.081  46.533  1.00171.56           N1+
ATOM   3972  N   ALA B 164      37.566  43.125  51.670  1.00 49.12           N
ATOM   3973  CA  ALA B 164      37.431  41.699  51.957  1.00 49.12           C
ATOM   3974  C   ALA B 164      35.968  41.272  52.130  1.00 49.12           C
ATOM   3975  O   ALA B 164      35.620  40.152  51.768  1.00 49.12           O
ATOM   3976  CB  ALA B 164      38.196  41.369  53.246  1.00 49.12           C
ATOM   3977  N   GLU B 165      35.122  42.161  52.667  1.00118.61           N
ATOM   3978  CA  GLU B 165      33.742  41.872  53.022  1.00118.61           C
ATOM   3979  C   GLU B 165      32.770  42.255  51.907  1.00118.61           C
ATOM   3980  O   GLU B 165      31.936  41.430  51.546  1.00118.61           O
ATOM   3981  CB  GLU B 165      33.416  42.701  54.276  1.00118.61           C
ATOM   3982  CG  GLU B 165      34.151  42.240  55.548  1.00118.61           C
ATOM   3983  CD  GLU B 165      33.652  40.889  56.039  1.00118.61           C
ATOM   3984  OE1 GLU B 165      34.016  39.890  55.385  1.00118.61           O1-
ATOM   3985  OE2 GLU B 165      32.897  40.868  57.036  1.00118.61           O
ATOM   3986  N   VAL B 166      32.870  43.464  51.332  1.00 53.03           N
ATOM   3987  CA  VAL B 166      31.952  43.936  50.293  1.00 53.03           C
ATOM   3988  C   VAL B 166      32.729  44.574  49.140  1.00 53.03           C
ATOM   3989  O   VAL B 166      33.698  45.289  49.370  1.00 53.03           O
ATOM   3990  CB  VAL B 166      30.853  44.854  50.879  1.00 53.03           C
ATOM   3991  CG1 VAL B 166      29.834  45.267  49.801  1.00 53.03           C
ATOM   3992  CG2 VAL B 166      30.106  44.252  52.086  1.00 53.03           C
ATOM   3993  N   VAL B 167      32.283  44.303  47.903  1.00 93.24           N
ATOM   3994  CA  VAL B 167      32.749  44.906  46.661  1.00 93.24           C
ATOM   3995  C   VAL B 167      31.512  45.384  45.910  1.00 93.24           C
ATOM   3996  O   VAL B 167      30.564  44.621  45.739  1.00 93.24           O
ATOM   3997  CB  VAL B 167      33.655  43.973  45.826  1.00 93.24           C
ATOM   3998  CG1 VAL B 167      32.952  42.697  45.335  1.00 93.24           C
ATOM   3999  CG2 VAL B 167      34.304  44.715  44.646  1.00 93.24           C
ATOM   4000  N   TYR B 168      31.533  46.634  45.446  1.00 56.79           N
ATOM   4001  CA  TYR B 168      30.514  47.171  44.566  1.00 56.79           C
ATOM   4002  C   TYR B 168      31.043  47.115  43.141  1.00 56.79           C
ATOM   4003  O   TYR B 168      32.168  47.519  42.855  1.00 56.79           O
ATOM   4004  CB  TYR B 168      30.170  48.624  44.892  1.00 56.79           C
ATOM   4005  CG  TYR B 168      29.513  48.729  46.247  1.00 56.79           C
ATOM   4006  CD1 TYR B 168      28.163  48.406  46.427  1.00 56.79           C
ATOM   4007  CD2 TYR B 168      30.307  49.092  47.341  1.00 56.79           C
ATOM   4008  CE1 TYR B 168      27.621  48.418  47.718  1.00 56.79           C
ATOM   4009  CE2 TYR B 168      29.768  49.053  48.633  1.00 56.79           C
ATOM   4010  CZ  TYR B 168      28.418  48.733  48.827  1.00 56.79           C
ATOM   4011  OH  TYR B 168      27.887  48.705  50.084  1.00 56.79           O
ATOM   4012  N   GLU B 169      30.171  46.631  42.270  1.00 75.40           N
ATOM   4013  CA  GLU B 169      30.371  46.599  40.845  1.00 75.40           C
ATOM   4014  C   GLU B 169      29.116  47.200  40.250  1.00 75.40           C
ATOM   4015  O   GLU B 169      28.012  46.913  40.711  1.00 75.40           O
ATOM   4016  CB  GLU B 169      30.644  45.152  40.423  1.00 75.40           C
ATOM   4017  CG  GLU B 169      31.039  44.987  38.946  1.00 75.40           C
ATOM   4018  CD  GLU B 169      31.560  43.579  38.659  1.00 75.40           C
ATOM   4019  OE1 GLU B 169      31.192  42.657  39.420  1.00 75.40           O1-
ATOM   4020  OE2 GLU B 169      32.327  43.449  37.682  1.00 75.40           O
ATOM   4021  N   TRP B 170      29.270  48.042  39.221  1.00 57.21           N
ATOM   4022  CA  TRP B 170      28.112  48.553  38.511  1.00 57.21           C
ATOM   4023  C   TRP B 170      27.471  47.395  37.758  1.00 57.21           C
ATOM   4024  O   TRP B 170      28.191  46.589  37.165  1.00 57.21           O
ATOM   4025  CB  TRP B 170      28.541  49.641  37.525  1.00 57.21           C
ATOM   4026  CG  TRP B 170      28.778  50.977  38.151  1.00 57.21           C
ATOM   4027  CD1 TRP B 170      29.972  51.604  38.251  1.00 57.21           C
ATOM   4028  CD2 TRP B 170      27.805  51.859  38.786  1.00 57.21           C
ATOM   4029  CE2 TRP B 170      28.471  53.036  39.217  1.00 57.21           C
ATOM   4030  CE3 TRP B 170      26.431  51.765  39.061  1.00 57.21           C
ATOM   4031  NE1 TRP B 170      29.790  52.826  38.867  1.00 57.21           N
ATOM   4032  CZ2 TRP B 170      27.786  54.069  39.868  1.00 57.21           C
ATOM   4033  CZ3 TRP B 170      25.735  52.796  39.703  1.00 57.21           C
ATOM   4034  CH2 TRP B 170      26.411  53.954  40.109  1.00 57.21           C
ATOM   4035  N   THR B 171      26.138  47.378  37.727  1.00 77.65           N
ATOM   4036  CA  THR B 171      25.361  46.453  36.926  1.00 77.65           C
ATOM   4037  C   THR B 171      25.311  47.009  35.510  1.00 77.65           C
ATOM   4038  O   THR B 171      24.364  46.833  34.743  1.00 77.65           O
ATOM   4039  CB  THR B 171      23.927  46.323  37.440  1.00 77.65           C
ATOM   4040  CG2 THR B 171      23.175  45.100  36.919  1.00 77.65           C
ATOM   4041  OG1 THR B 171      23.908  46.162  38.838  1.00 77.65           O
ATOM   4042  N   ARG B 172      26.405  47.711  35.054  1.00138.86           N
ATOM   4043  CA  ARG B 172      26.595  48.224  33.711  1.00138.86           C
ATOM   4044  C   ARG B 172      26.803  47.032  32.778  1.00138.86           C
ATOM   4045  O   ARG B 172      26.423  47.085  31.611  1.00138.86           O
ATOM   4046  CB  ARG B 172      27.822  49.137  33.608  1.00138.86           C
ATOM   4047  CG  ARG B 172      27.834  49.904  32.268  1.00138.86           C
ATOM   4048  CD  ARG B 172      29.147  50.645  32.024  1.00138.86           C
ATOM   4049  NE  ARG B 172      30.088  49.846  31.238  1.00138.86           N
ATOM   4050  CZ  ARG B 172      30.127  49.768  29.900  1.00138.86           C
ATOM   4051  NH1 ARG B 172      29.219  50.393  29.137  1.00138.86           N
ATOM   4052  NH2 ARG B 172      31.091  49.044  29.321  1.00138.86           N1+
ATOM   4053  N   GLU B 173      27.378  45.945  33.311  1.00121.18           N
ATOM   4054  CA  GLU B 173      27.526  44.693  32.609  1.00121.18           C
ATOM   4055  C   GLU B 173      26.151  44.107  32.229  1.00121.18           C
ATOM   4056  O   GLU B 173      25.887  44.078  31.028  1.00121.18           O
ATOM   4057  CB  GLU B 173      28.393  43.738  33.426  1.00121.18           C
ATOM   4058  CG  GLU B 173      29.898  43.981  33.279  1.00121.18           C
ATOM   4059  CD  GLU B 173      30.721  42.811  33.821  1.00121.18           C
ATOM   4060  OE1 GLU B 173      30.123  41.755  34.128  1.00121.18           O1-
ATOM   4061  OE2 GLU B 173      31.954  42.990  33.894  1.00121.18           O
ATOM   4062  N   PRO B 174      25.261  43.659  33.151  1.00214.41           N
ATOM   4063  CA  PRO B 174      23.932  43.154  32.770  1.00214.41           C
ATOM   4064  C   PRO B 174      23.030  44.111  31.965  1.00214.41           C
ATOM   4065  O   PRO B 174      22.273  43.635  31.124  1.00214.41           O
ATOM   4066  CB  PRO B 174      23.239  42.765  34.078  1.00214.41           C
ATOM   4067  CG  PRO B 174      24.383  42.463  35.022  1.00214.41           C
ATOM   4068  CD  PRO B 174      25.538  43.341  34.555  1.00214.41           C
ATOM   4069  N   ALA B 175      23.103  45.444  32.181  1.00 70.78           N
ATOM   4070  CA  ALA B 175      22.307  46.430  31.475  1.00 70.78           C
ATOM   4071  C   ALA B 175      22.917  47.805  31.702  1.00 70.78           C
ATOM   4072  O   ALA B 175      23.941  47.863  32.382  1.00 70.78           O
ATOM   4073  CB  ALA B 175      20.844  46.382  31.922  1.00 70.78           C
ATOM   4074  N   ARG B 176      22.295  48.922  31.323  1.00232.68           N
ATOM   4075  CA  ARG B 176      22.832  50.227  31.657  1.00232.68           C
ATOM   4076  C   ARG B 176      22.690  50.422  33.161  1.00232.68           C
ATOM   4077  O   ARG B 176      21.587  50.329  33.699  1.00232.68           O
ATOM   4078  CB  ARG B 176      22.089  51.340  30.915  1.00232.68           C
ATOM   4079  CG  ARG B 176      22.821  52.679  31.032  1.00232.68           C
ATOM   4080  CD  ARG B 176      24.232  52.739  30.441  1.00232.68           C
ATOM   4081  NE  ARG B 176      24.317  51.948  29.211  1.00232.68           N
ATOM   4082  CZ  ARG B 176      25.423  51.846  28.461  1.00232.68           C
ATOM   4083  NH1 ARG B 176      26.522  52.563  28.736  1.00232.68           N
ATOM   4084  NH2 ARG B 176      25.398  51.023  27.403  1.00232.68           N1+
ATOM   4085  N   SER B 177      23.801  50.613  33.876  1.00 39.47           N
ATOM   4086  CA  SER B 177      23.835  50.808  35.312  1.00 39.47           C
ATOM   4087  C   SER B 177      23.182  52.122  35.712  1.00 39.47           C
ATOM   4088  O   SER B 177      22.421  52.080  36.676  1.00 39.47           O
ATOM   4089  CB  SER B 177      25.265  50.828  35.848  1.00 39.47           C
ATOM   4090  OG  SER B 177      26.079  51.747  35.156  1.00 39.47           O
ATOM   4091  N   VAL B 178      23.364  53.201  34.948  1.00 33.15           N
ATOM   4092  CA  VAL B 178      22.694  54.457  35.190  1.00 33.15           C
ATOM   4093  C   VAL B 178      21.616  54.605  34.129  1.00 33.15           C
ATOM   4094  O   VAL B 178      21.875  54.654  32.933  1.00 33.15           O
ATOM   4095  CB  VAL B 178      23.619  55.668  35.040  1.00 33.15           C
ATOM   4096  CG1 VAL B 178      22.898  57.020  35.076  1.00 33.15           C
ATOM   4097  CG2 VAL B 178      24.656  55.703  36.163  1.00 33.15           C
ATOM   4098  N   VAL B 179      20.374  54.753  34.566  1.00 88.69           N
ATOM   4099  CA  VAL B 179      19.236  55.115  33.741  1.00 88.69           C
ATOM   4100  C   VAL B 179      18.660  56.422  34.310  1.00 88.69           C
ATOM   4101  O   VAL B 179      18.937  56.806  35.448  1.00 88.69           O
ATOM   4102  CB  VAL B 179      18.288  53.890  33.571  1.00 88.69           C
ATOM   4103  CG1 VAL B 179      17.990  53.149  34.885  1.00 88.69           C
ATOM   4104  CG2 VAL B 179      16.991  54.204  32.802  1.00 88.69           C
ATOM   4105  N   VAL B 180      17.935  57.157  33.472  1.00 32.14           N
ATOM   4106  CA  VAL B 180      17.376  58.453  33.795  1.00 32.14           C
ATOM   4107  C   VAL B 180      15.893  58.231  33.544  1.00 32.14           C
ATOM   4108  O   VAL B 180      15.505  57.667  32.523  1.00 32.14           O
ATOM   4109  CB  VAL B 180      18.037  59.561  32.969  1.00 32.14           C
ATOM   4110  CG1 VAL B 180      17.547  60.962  33.344  1.00 32.14           C
ATOM   4111  CG2 VAL B 180      19.567  59.526  32.992  1.00 32.14           C
ATOM   4112  N   ALA B 181      15.085  58.986  34.288  1.00 54.64           N
ATOM   4113  CA  ALA B 181      13.690  59.275  34.015  1.00 54.64           C
ATOM   4114  C   ALA B 181      13.641  60.309  32.899  1.00 54.64           C
ATOM   4115  O   ALA B 181      14.646  60.608  32.249  1.00 54.64           O
ATOM   4116  CB  ALA B 181      13.033  59.929  35.228  1.00 54.64           C
ATOM   4117  N   GLU B 182      12.459  60.829  32.560  1.00137.62           N
ATOM   4118  CA  GLU B 182      12.284  61.958  31.670  1.00137.62           C
ATOM   4119  C   GLU B 182      13.201  63.129  32.001  1.00137.62           C
ATOM   4120  O   GLU B 182      13.965  63.504  31.108  1.00137.62           O
ATOM   4121  CB  GLU B 182      10.804  62.343  31.601  1.00137.62           C
ATOM   4122  CG  GLU B 182      10.471  63.302  30.457  1.00137.62           C
ATOM   4123  CD  GLU B 182       8.966  63.424  30.295  1.00137.62           C
ATOM   4124  OE1 GLU B 182       8.329  63.758  31.313  1.00137.62           O1-
ATOM   4125  OE2 GLU B 182       8.451  63.197  29.181  1.00137.62           O
ATOM   4126  N   ASP B 183      13.269  63.523  33.271  1.00224.04           N
ATOM   4127  CA  ASP B 183      14.104  64.406  34.068  1.00224.04           C
ATOM   4128  C   ASP B 183      14.425  65.761  33.448  1.00224.04           C
ATOM   4129  O   ASP B 183      14.593  66.777  34.114  1.00224.04           O
ATOM   4130  CB  ASP B 183      15.387  63.685  34.504  1.00224.04           C
ATOM   4131  CG  ASP B 183      16.306  64.460  35.431  1.00224.04           C
ATOM   4132  OD1 ASP B 183      15.955  65.436  36.113  1.00224.04           O1-
ATOM   4133  OD2 ASP B 183      17.547  64.314  35.349  1.00224.04           O
ATOM   4134  N   GLY B 184      14.904  65.817  32.148  1.00 48.63           N
ATOM   4135  CA  GLY B 184      15.290  67.005  31.396  1.00 48.63           C
ATOM   4136  C   GLY B 184      14.288  68.156  31.508  1.00 48.63           C
ATOM   4137  O   GLY B 184      14.696  69.304  31.648  1.00 48.63           O
ATOM   4138  N   SER B 185      12.982  67.834  31.520  1.00 43.76           N
ATOM   4139  CA  SER B 185      11.888  68.779  31.725  1.00 43.76           C
ATOM   4140  C   SER B 185      11.905  69.431  33.119  1.00 43.76           C
ATOM   4141  O   SER B 185      11.507  70.583  33.239  1.00 43.76           O
ATOM   4142  CB  SER B 185      10.549  68.056  31.475  1.00 43.76           C
ATOM   4143  OG  SER B 185      10.208  67.159  32.519  1.00 43.76           O
ATOM   4144  N   ARG B 186      12.396  68.736  34.119  1.00125.42           N
ATOM   4145  CA  ARG B 186      12.518  69.220  35.489  1.00125.42           C
ATOM   4146  C   ARG B 186      13.739  70.097  35.727  1.00125.42           C
ATOM   4147  O   ARG B 186      13.889  70.821  36.706  1.00125.42           O
ATOM   4148  CB  ARG B 186      12.655  68.097  36.521  1.00125.42           C
ATOM   4149  CG  ARG B 186      11.374  67.278  36.691  1.00125.42           C
ATOM   4150  CD  ARG B 186      11.442  66.333  37.892  1.00125.42           C
ATOM   4151  NE  ARG B 186      10.210  65.556  38.034  1.00125.42           N
ATOM   4152  CZ  ARG B 186       9.903  64.420  37.401  1.00125.42           C
ATOM   4153  NH1 ARG B 186      10.809  63.827  36.609  1.00125.42           N
ATOM   4154  NH2 ARG B 186       8.724  63.817  37.624  1.00125.42           N1+
ATOM   4155  N   LEU B 187      14.747  70.047  34.742  1.00 79.29           N
ATOM   4156  CA  LEU B 187      15.956  70.855  34.778  1.00 79.29           C
ATOM   4157  C   LEU B 187      15.956  71.768  33.560  1.00 79.29           C
ATOM   4158  O   LEU B 187      16.525  71.431  32.525  1.00 79.29           O
ATOM   4159  CB  LEU B 187      17.193  69.940  34.824  1.00 79.29           C
ATOM   4160  CG  LEU B 187      18.527  70.698  34.999  1.00 79.29           C
ATOM   4161  CD1 LEU B 187      18.566  71.497  36.318  1.00 79.29           C
ATOM   4162  CD2 LEU B 187      19.698  69.716  34.866  1.00 79.29           C
ATOM   4163  N   ASN B 188      15.320  72.938  33.690  1.00 72.70           N
ATOM   4164  CA  ASN B 188      15.250  73.920  32.612  1.00 72.70           C
ATOM   4165  C   ASN B 188      16.549  74.696  32.456  1.00 72.70           C
ATOM   4166  O   ASN B 188      16.928  74.991  31.331  1.00 72.70           O
ATOM   4167  CB  ASN B 188      14.109  74.919  32.870  1.00 72.70           C
ATOM   4168  CG  ASN B 188      12.789  74.283  32.457  1.00 72.70           C
ATOM   4169  ND2 ASN B 188      12.038  74.937  31.571  1.00 72.70           N
ATOM   4170  OD1 ASN B 188      12.471  73.186  32.899  1.00 72.70           O
ATOM   4171  N   GLN B 189      17.247  74.992  33.557  1.00 72.05           N
ATOM   4172  CA  GLN B 189      18.462  75.795  33.556  1.00 72.05           C
ATOM   4173  C   GLN B 189      19.651  75.104  32.879  1.00 72.05           C
ATOM   4174  O   GLN B 189      20.540  75.784  32.388  1.00 72.05           O
ATOM   4175  CB  GLN B 189      18.838  76.095  35.012  1.00 72.05           C
ATOM   4176  CG  GLN B 189      17.858  77.045  35.717  1.00 72.05           C
ATOM   4177  CD  GLN B 189      18.277  77.363  37.152  1.00 72.05           C
ATOM   4178  NE2 GLN B 189      18.794  76.379  37.892  1.00 72.05           N
ATOM   4179  OE1 GLN B 189      18.165  78.509  37.579  1.00 72.05           O
ATOM   4180  N   TYR B 190      19.706  73.770  32.853  1.00147.21           N
ATOM   4181  CA  TYR B 190      20.835  73.039  32.287  1.00147.21           C
ATOM   4182  C   TYR B 190      20.330  71.958  31.364  1.00147.21           C
ATOM   4183  O   TYR B 190      19.154  71.604  31.379  1.00147.21           O
ATOM   4184  CB  TYR B 190      21.749  72.452  33.379  1.00147.21           C
ATOM   4185  CG  TYR B 190      22.316  73.482  34.320  1.00147.21           C
ATOM   4186  CD1 TYR B 190      21.502  73.969  35.354  1.00147.21           C
ATOM   4187  CD2 TYR B 190      23.618  73.987  34.149  1.00147.21           C
ATOM   4188  CE1 TYR B 190      21.956  75.014  36.167  1.00147.21           C
ATOM   4189  CE2 TYR B 190      24.099  74.991  35.010  1.00147.21           C
ATOM   4190  CZ  TYR B 190      23.268  75.489  36.031  1.00147.21           C
ATOM   4191  OH  TYR B 190      23.731  76.408  36.919  1.00147.21           O
ATOM   4192  N   ASP B 191      21.262  71.417  30.582  1.00 50.17           N
ATOM   4193  CA  ASP B 191      21.062  70.242  29.759  1.00 50.17           C
ATOM   4194  C   ASP B 191      22.076  69.215  30.220  1.00 50.17           C
ATOM   4195  O   ASP B 191      23.279  69.480  30.223  1.00 50.17           O
ATOM   4196  CB  ASP B 191      21.229  70.586  28.266  1.00 50.17           C
ATOM   4197  CG  ASP B 191      20.162  71.544  27.726  1.00 50.17           C
ATOM   4198  OD1 ASP B 191      19.153  71.777  28.427  1.00 50.17           O1-
ATOM   4199  OD2 ASP B 191      20.364  72.016  26.588  1.00 50.17           O
ATOM   4200  N   LEU B 192      21.580  68.033  30.602  1.00120.88           N
ATOM   4201  CA  LEU B 192      22.411  66.904  30.978  1.00120.88           C
ATOM   4202  C   LEU B 192      22.872  66.270  29.658  1.00120.88           C
ATOM   4203  O   LEU B 192      22.145  65.473  29.063  1.00120.88           O
ATOM   4204  CB  LEU B 192      21.556  65.939  31.823  1.00120.88           C
ATOM   4205  CG  LEU B 192      22.323  64.819  32.562  1.00120.88           C
ATOM   4206  CD1 LEU B 192      21.308  64.037  33.410  1.00120.88           C
ATOM   4207  CD2 LEU B 192      23.091  63.887  31.603  1.00120.88           C
ATOM   4208  N   LEU B 193      24.070  66.656  29.186  1.00144.06           N
ATOM   4209  CA  LEU B 193      24.600  66.192  27.906  1.00144.06           C
ATOM   4210  C   LEU B 193      25.076  64.738  27.966  1.00144.06           C
ATOM   4211  O   LEU B 193      24.882  64.003  27.001  1.00144.06           O
ATOM   4212  CB  LEU B 193      25.725  67.126  27.387  1.00144.06           C
ATOM   4213  CG  LEU B 193      27.034  67.316  28.207  1.00144.06           C
ATOM   4214  CD1 LEU B 193      28.060  66.171  28.075  1.00144.06           C
ATOM   4215  CD2 LEU B 193      27.750  68.589  27.734  1.00144.06           C
ATOM   4216  N   GLY B 194      25.708  64.327  29.070  1.00 27.66           N
ATOM   4217  CA  GLY B 194      26.341  63.025  29.163  1.00 27.66           C
ATOM   4218  C   GLY B 194      26.468  62.567  30.599  1.00 27.66           C
ATOM   4219  O   GLY B 194      26.511  63.370  31.528  1.00 27.66           O
ATOM   4220  N   GLN B 195      26.588  61.250  30.750  1.00115.82           N
ATOM   4221  CA  GLN B 195      26.781  60.554  32.004  1.00115.82           C
ATOM   4222  C   GLN B 195      27.817  59.460  31.824  1.00115.82           C
ATOM   4223  O   GLN B 195      27.996  58.933  30.726  1.00115.82           O
ATOM   4224  CB  GLN B 195      25.447  60.048  32.588  1.00115.82           C
ATOM   4225  CG  GLN B 195      24.737  58.918  31.812  1.00115.82           C
ATOM   4226  CD  GLN B 195      24.076  59.447  30.540  1.00115.82           C
ATOM   4227  NE2 GLN B 195      22.927  60.105  30.693  1.00115.82           N
ATOM   4228  OE1 GLN B 195      24.608  59.291  29.442  1.00115.82           O
ATOM   4229  N   THR B 196      28.470  59.104  32.929  1.00 90.92           N
ATOM   4230  CA  THR B 196      29.426  58.014  33.002  1.00 90.92           C
ATOM   4231  C   THR B 196      29.240  57.257  34.310  1.00 90.92           C
ATOM   4232  O   THR B 196      28.662  57.773  35.267  1.00 90.92           O
ATOM   4233  CB  THR B 196      30.866  58.505  32.739  1.00 90.92           C
ATOM   4234  CG2 THR B 196      31.399  59.428  33.839  1.00 90.92           C
ATOM   4235  OG1 THR B 196      31.743  57.402  32.630  1.00 90.92           O
ATOM   4236  N   VAL B 197      29.790  56.047  34.334  1.00107.98           N
ATOM   4237  CA  VAL B 197      29.796  55.161  35.484  1.00107.98           C
ATOM   4238  C   VAL B 197      31.225  54.661  35.643  1.00107.98           C
ATOM   4239  O   VAL B 197      31.764  54.011  34.751  1.00107.98           O
ATOM   4240  CB  VAL B 197      28.786  54.024  35.335  1.00107.98           C
ATOM   4241  CG1 VAL B 197      27.403  54.670  35.280  1.00107.98           C
ATOM   4242  CG2 VAL B 197      29.028  53.113  34.132  1.00107.98           C
ATOM   4243  N   ASP B 198      31.817  54.992  36.786  1.00 56.91           N
ATOM   4244  CA  ASP B 198      33.183  54.655  37.140  1.00 56.91           C
ATOM   4245  C   ASP B 198      33.240  54.132  38.562  1.00 56.91           C
ATOM   4246  O   ASP B 198      32.249  54.119  39.290  1.00 56.91           O
ATOM   4247  CB  ASP B 198      34.137  55.849  36.892  1.00 56.91           C
ATOM   4248  CG  ASP B 198      34.353  56.191  35.416  1.00 56.91           C
ATOM   4249  OD1 ASP B 198      34.285  55.261  34.583  1.00 56.91           O1-
ATOM   4250  OD2 ASP B 198      34.631  57.377  35.146  1.00 56.91           O
ATOM   4251  N   SER B 199      34.435  53.685  38.941  1.00 98.31           N
ATOM   4252  CA  SER B 199      34.785  53.305  40.292  1.00 98.31           C
ATOM   4253  C   SER B 199      35.620  54.425  40.911  1.00 98.31           C
ATOM   4254  O   SER B 199      36.246  55.228  40.217  1.00 98.31           O
ATOM   4255  CB  SER B 199      35.570  51.983  40.249  1.00 98.31           C
ATOM   4256  OG  SER B 199      36.834  52.123  39.632  1.00 98.31           O
ATOM   4257  N   GLY B 200      35.606  54.472  42.239  1.00156.60           N
ATOM   4258  CA  GLY B 200      36.407  55.392  43.012  1.00156.60           C
ATOM   4259  C   GLY B 200      36.864  54.751  44.305  1.00156.60           C
ATOM   4260  O   GLY B 200      36.840  55.448  45.313  1.00156.60           O
ATOM   4261  N   ILE B 201      37.212  53.447  44.311  1.00123.99           N
ATOM   4262  CA  ILE B 201      37.763  52.729  45.468  1.00123.99           C
ATOM   4263  C   ILE B 201      39.014  53.459  45.967  1.00123.99           C
ATOM   4264  O   ILE B 201      39.898  53.772  45.168  1.00123.99           O
ATOM   4265  CB  ILE B 201      38.064  51.243  45.115  1.00123.99           C
ATOM   4266  CG1 ILE B 201      38.591  50.431  46.323  1.00123.99           C
ATOM   4267  CG2 ILE B 201      39.062  51.086  43.951  1.00123.99           C
ATOM   4268  CD1 ILE B 201      38.385  48.915  46.224  1.00123.99           C
ATOM   4269  N   VAL B 202      39.064  53.760  47.267  1.00 39.41           N
ATOM   4270  CA  VAL B 202      40.174  54.484  47.878  1.00 39.41           C
ATOM   4271  C   VAL B 202      40.670  53.695  49.083  1.00 39.41           C
ATOM   4272  O   VAL B 202      39.906  52.987  49.740  1.00 39.41           O
ATOM   4273  CB  VAL B 202      39.797  55.949  48.227  1.00 39.41           C
ATOM   4274  CG1 VAL B 202      41.014  56.765  48.701  1.00 39.41           C
ATOM   4275  CG2 VAL B 202      39.111  56.691  47.073  1.00 39.41           C
ATOM   4276  N   GLN B 203      41.965  53.854  49.370  1.00 70.61           N
ATOM   4277  CA  GLN B 203      42.638  53.321  50.539  1.00 70.61           C
ATOM   4278  C   GLN B 203      42.627  54.442  51.575  1.00 70.61           C
ATOM   4279  O   GLN B 203      43.202  55.510  51.362  1.00 70.61           O
ATOM   4280  CB  GLN B 203      44.109  52.972  50.220  1.00 70.61           C
ATOM   4281  CG  GLN B 203      44.302  52.018  49.023  1.00 70.61           C
ATOM   4282  CD  GLN B 203      44.221  52.722  47.662  1.00 70.61           C
ATOM   4283  NE2 GLN B 203      44.045  51.948  46.592  1.00 70.61           N
ATOM   4284  OE1 GLN B 203      44.290  53.947  47.573  1.00 70.61           O
ATOM   4285  N   SER B 204      41.955  54.184  52.695  1.00 41.14           N
ATOM   4286  CA  SER B 204      41.911  55.058  53.856  1.00 41.14           C
ATOM   4287  C   SER B 204      42.758  54.437  54.973  1.00 41.14           C
ATOM   4288  O   SER B 204      43.328  53.354  54.819  1.00 41.14           O
ATOM   4289  CB  SER B 204      40.436  55.233  54.272  1.00 41.14           C
ATOM   4290  OG  SER B 204      39.904  54.078  54.876  1.00 41.14           O
ATOM   4291  N   SER B 205      42.814  55.133  56.117  1.00 34.76           N
ATOM   4292  CA  SER B 205      43.507  54.684  57.321  1.00 34.76           C
ATOM   4293  C   SER B 205      42.867  53.413  57.901  1.00 34.76           C
ATOM   4294  O   SER B 205      43.584  52.528  58.362  1.00 34.76           O
ATOM   4295  CB  SER B 205      43.448  55.803  58.376  1.00 34.76           C
ATOM   4296  OG  SER B 205      44.206  56.916  57.952  1.00 34.76           O
ATOM   4297  N   THR B 206      41.527  53.310  57.840  1.00 63.93           N
ATOM   4298  CA  THR B 206      40.756  52.166  58.328  1.00 63.93           C
ATOM   4299  C   THR B 206      40.788  50.961  57.367  1.00 63.93           C
ATOM   4300  O   THR B 206      40.453  49.857  57.796  1.00 63.93           O
ATOM   4301  CB  THR B 206      39.296  52.610  58.590  1.00 63.93           C
ATOM   4302  CG2 THR B 206      39.177  53.712  59.642  1.00 63.93           C
ATOM   4303  OG1 THR B 206      38.652  53.082  57.434  1.00 63.93           O
ATOM   4304  N   GLY B 207      41.247  51.139  56.119  1.00 23.95           N
ATOM   4305  CA  GLY B 207      41.372  50.087  55.113  1.00 23.95           C
ATOM   4306  C   GLY B 207      40.908  50.550  53.735  1.00 23.95           C
ATOM   4307  O   GLY B 207      40.674  51.737  53.515  1.00 23.95           O
ATOM   4308  N   GLU B 208      40.816  49.611  52.783  1.00 74.43           N
ATOM   4309  CA  GLU B 208      40.413  49.887  51.405  1.00 74.43           C
ATOM   4310  C   GLU B 208      38.914  49.640  51.290  1.00 74.43           C
ATOM   4311  O   GLU B 208      38.454  48.535  51.559  1.00 74.43           O
ATOM   4312  CB  GLU B 208      41.126  48.953  50.398  1.00 74.43           C
ATOM   4313  CG  GLU B 208      42.646  48.806  50.597  1.00 74.43           C
ATOM   4314  CD  GLU B 208      42.995  47.705  51.599  1.00 74.43           C
ATOM   4315  OE1 GLU B 208      42.567  46.556  51.352  1.00 74.43           O1-
ATOM   4316  OE2 GLU B 208      43.650  48.039  52.609  1.00 74.43           O
ATOM   4317  N   TYR B 209      38.157  50.668  50.897  1.00 52.59           N
ATOM   4318  CA  TYR B 209      36.708  50.583  50.744  1.00 52.59           C
ATOM   4319  C   TYR B 209      36.388  50.762  49.290  1.00 52.59           C
ATOM   4320  O   TYR B 209      36.744  51.788  48.712  1.00 52.59           O
ATOM   4321  CB  TYR B 209      36.012  51.712  51.510  1.00 52.59           C
ATOM   4322  CG  TYR B 209      36.218  51.519  52.979  1.00 52.59           C
ATOM   4323  CD1 TYR B 209      35.348  50.697  53.712  1.00 52.59           C
ATOM   4324  CD2 TYR B 209      37.363  52.062  53.575  1.00 52.59           C
ATOM   4325  CE1 TYR B 209      35.633  50.398  55.055  1.00 52.59           C
ATOM   4326  CE2 TYR B 209      37.663  51.727  54.897  1.00 52.59           C
ATOM   4327  CZ  TYR B 209      36.796  50.918  55.645  1.00 52.59           C
ATOM   4328  OH  TYR B 209      37.103  50.634  56.936  1.00 52.59           O
ATOM   4329  N   VAL B 210      35.666  49.786  48.733  1.00102.55           N
ATOM   4330  CA  VAL B 210      35.122  49.849  47.392  1.00102.55           C
ATOM   4331  C   VAL B 210      34.113  50.983  47.272  1.00102.55           C
ATOM   4332  O   VAL B 210      33.344  51.259  48.196  1.00102.55           O
ATOM   4333  CB  VAL B 210      34.479  48.508  47.029  1.00102.55           C
ATOM   4334  CG1 VAL B 210      33.384  48.125  48.057  1.00102.55           C
ATOM   4335  CG2 VAL B 210      34.049  48.512  45.549  1.00102.55           C
ATOM   4336  N   VAL B 211      34.149  51.649  46.121  1.00 47.31           N
ATOM   4337  CA  VAL B 211      33.282  52.762  45.836  1.00 47.31           C
ATOM   4338  C   VAL B 211      32.978  52.781  44.346  1.00 47.31           C
ATOM   4339  O   VAL B 211      33.856  52.529  43.522  1.00 47.31           O
ATOM   4340  CB  VAL B 211      33.891  54.078  46.352  1.00 47.31           C
ATOM   4341  CG1 VAL B 211      32.984  55.264  46.099  1.00 47.31           C
ATOM   4342  CG2 VAL B 211      34.332  54.103  47.823  1.00 47.31           C
ATOM   4343  N   MET B 212      31.743  53.143  44.023  1.00 48.36           N
ATOM   4344  CA  MET B 212      31.331  53.488  42.678  1.00 48.36           C
ATOM   4345  C   MET B 212      31.014  54.973  42.634  1.00 48.36           C
ATOM   4346  O   MET B 212      30.688  55.642  43.614  1.00 48.36           O
ATOM   4347  CB  MET B 212      30.021  52.771  42.364  1.00 48.36           C
ATOM   4348  CG  MET B 212      30.195  51.263  42.195  1.00 48.36           C
ATOM   4349  SD  MET B 212      28.636  50.420  41.837  1.00 48.36           S
ATOM   4350  CE  MET B 212      27.734  51.153  43.225  1.00 48.36           C
ATOM   4351  N   THR B 213      31.113  55.558  41.426  1.00 48.35           N
ATOM   4352  CA  THR B 213      30.769  56.942  41.169  1.00 48.35           C
ATOM   4353  C   THR B 213      30.046  57.026  39.832  1.00 48.35           C
ATOM   4354  O   THR B 213      30.615  56.664  38.804  1.00 48.35           O
ATOM   4355  CB  THR B 213      32.012  57.850  41.227  1.00 48.35           C
ATOM   4356  CG2 THR B 213      31.602  59.327  41.189  1.00 48.35           C
ATOM   4357  OG1 THR B 213      32.728  57.659  42.432  1.00 48.35           O
ATOM   4358  N   THR B 214      28.830  57.588  39.839  1.00112.56           N
ATOM   4359  CA  THR B 214      28.127  57.973  38.631  1.00112.56           C
ATOM   4360  C   THR B 214      28.372  59.471  38.528  1.00112.56           C
ATOM   4361  O   THR B 214      28.307  60.211  39.511  1.00112.56           O
ATOM   4362  CB  THR B 214      26.628  57.662  38.665  1.00112.56           C
ATOM   4363  CG2 THR B 214      25.866  58.261  39.850  1.00112.56           C
ATOM   4364  OG1 THR B 214      26.015  58.176  37.499  1.00112.56           O
ATOM   4365  N   HIS B 215      28.652  59.977  37.306  1.00 77.43           N
ATOM   4366  CA  HIS B 215      28.828  61.393  37.021  1.00 77.43           C
ATOM   4367  C   HIS B 215      27.829  61.816  35.962  1.00 77.43           C
ATOM   4368  O   HIS B 215      27.541  61.055  35.042  1.00 77.43           O
ATOM   4369  CB  HIS B 215      30.246  61.702  36.525  1.00 77.43           C
ATOM   4370  CG  HIS B 215      31.380  61.241  37.395  1.00 77.43           C
ATOM   4371  CD2 HIS B 215      32.130  61.928  38.316  1.00 77.43           C
ATOM   4372  ND1 HIS B 215      31.898  59.957  37.374  1.00 77.43           N
ATOM   4373  CE1 HIS B 215      32.909  59.929  38.246  1.00 77.43           C
ATOM   4374  NE2 HIS B 215      33.089  61.084  38.874  1.00 77.43           N
ATOM   4375  N   PHE B 216      27.351  63.056  36.087  1.00148.33           N
ATOM   4376  CA  PHE B 216      26.519  63.732  35.112  1.00148.33           C
ATOM   4377  C   PHE B 216      27.211  65.030  34.721  1.00148.33           C
ATOM   4378  O   PHE B 216      27.730  65.730  35.587  1.00148.33           O
ATOM   4379  CB  PHE B 216      25.146  64.020  35.721  1.00148.33           C
ATOM   4380  CG  PHE B 216      24.351  62.747  35.887  1.00148.33           C
ATOM   4381  CD1 PHE B 216      23.815  62.134  34.749  1.00148.33           C
ATOM   4382  CD2 PHE B 216      24.197  62.134  37.137  1.00148.33           C
ATOM   4383  CE1 PHE B 216      23.058  60.959  34.839  1.00148.33           C
ATOM   4384  CE2 PHE B 216      23.490  60.928  37.229  1.00148.33           C
ATOM   4385  CZ  PHE B 216      22.895  60.361  36.095  1.00148.33           C
ATOM   4386  N   HIS B 217      27.197  65.347  33.426  1.00102.93           N
ATOM   4387  CA  HIS B 217      27.706  66.597  32.891  1.00102.93           C
ATOM   4388  C   HIS B 217      26.525  67.514  32.616  1.00102.93           C
ATOM   4389  O   HIS B 217      25.618  67.150  31.870  1.00102.93           O
ATOM   4390  CB  HIS B 217      28.431  66.346  31.565  1.00102.93           C
ATOM   4391  CG  HIS B 217      29.779  65.711  31.743  1.00102.93           C
ATOM   4392  CD2 HIS B 217      31.016  66.271  31.971  1.00102.93           C
ATOM   4393  ND1 HIS B 217      29.975  64.342  31.756  1.00102.93           N
ATOM   4394  CE1 HIS B 217      31.281  64.139  31.955  1.00102.93           C
ATOM   4395  NE2 HIS B 217      31.972  65.263  32.100  1.00102.93           N
ATOM   4396  N   LEU B 218      26.561  68.705  33.214  1.00 49.19           N
ATOM   4397  CA  LEU B 218      25.563  69.744  33.040  1.00 49.19           C
ATOM   4398  C   LEU B 218      26.177  70.835  32.183  1.00 49.19           C
ATOM   4399  O   LEU B 218      27.213  71.387  32.541  1.00 49.19           O
ATOM   4400  CB  LEU B 218      25.228  70.361  34.404  1.00 49.19           C
ATOM   4401  CG  LEU B 218      24.700  69.347  35.423  1.00 49.19           C
ATOM   4402  CD1 LEU B 218      24.494  70.051  36.760  1.00 49.19           C
ATOM   4403  CD2 LEU B 218      23.429  68.623  34.943  1.00 49.19           C
ATOM   4404  N   LYS B 219      25.514  71.157  31.072  1.00 66.78           N
ATOM   4405  CA  LYS B 219      25.835  72.301  30.240  1.00 66.78           C
ATOM   4406  C   LYS B 219      24.842  73.394  30.598  1.00 66.78           C
ATOM   4407  O   LYS B 219      23.635  73.158  30.619  1.00 66.78           O
ATOM   4408  CB  LYS B 219      25.631  71.916  28.772  1.00 66.78           C
ATOM   4409  CG  LYS B 219      26.105  73.001  27.790  1.00 66.78           C
ATOM   4410  CD  LYS B 219      26.271  72.487  26.355  1.00 66.78           C
ATOM   4411  CE  LYS B 219      24.949  72.062  25.701  1.00 66.78           C
ATOM   4412  NZ  LYS B 219      25.169  71.604  24.320  1.00 66.78           N1+
ATOM   4413  N   ARG B 220      25.358  74.593  30.871  1.00 67.59           N
ATOM   4414  CA  ARG B 220      24.543  75.734  31.236  1.00 67.59           C
ATOM   4415  C   ARG B 220      23.856  76.292  29.986  1.00 67.59           C
ATOM   4416  O   ARG B 220      24.503  76.488  28.957  1.00 67.59           O
ATOM   4417  CB  ARG B 220      25.471  76.775  31.866  1.00 67.59           C
ATOM   4418  CG  ARG B 220      24.698  77.897  32.550  1.00 67.59           C
ATOM   4419  CD  ARG B 220      25.629  78.880  33.260  1.00 67.59           C
ATOM   4420  NE  ARG B 220      26.249  78.271  34.423  1.00 67.59           N
ATOM   4421  CZ  ARG B 220      25.784  78.312  35.678  1.00 67.59           C
ATOM   4422  NH1 ARG B 220      24.664  78.975  36.002  1.00 67.59           N
ATOM   4423  NH2 ARG B 220      26.467  77.686  36.636  1.00 67.59           N1+
ATOM   4424  N   LYS B 221      22.540  76.545  30.098  1.00149.68           N
ATOM   4425  CA  LYS B 221      21.703  77.200  29.092  1.00149.68           C
ATOM   4426  C   LYS B 221      22.303  78.546  28.679  1.00149.68           C
ATOM   4427  O   LYS B 221      22.678  79.349  29.528  1.00149.68           O
ATOM   4428  CB  LYS B 221      20.240  77.364  29.588  1.00149.68           C
ATOM   4429  CG  LYS B 221      19.938  78.569  30.523  1.00149.68           C
ATOM   4430  CD  LYS B 221      20.699  78.572  31.868  1.00149.68           C
ATOM   4431  CE  LYS B 221      21.338  79.884  32.306  1.00149.68           C
ATOM   4432  NZ  LYS B 221      22.024  79.724  33.594  1.00149.68           N1+
ATOM   4433  N   ILE B 222      22.403  78.788  27.374  1.00113.07           N
ATOM   4434  CA  ILE B 222      22.963  80.020  26.836  1.00113.07           C
ATOM   4435  C   ILE B 222      21.920  81.143  26.819  1.00113.07           C
ATOM   4436  O   ILE B 222      22.283  82.295  27.039  1.00113.07           O
ATOM   4437  CB  ILE B 222      23.452  79.756  25.393  1.00113.07           C
ATOM   4438  CG1 ILE B 222      22.369  79.182  24.438  1.00113.07           C
ATOM   4439  CG2 ILE B 222      24.694  78.845  25.433  1.00113.07           C
ATOM   4440  CD1 ILE B 222      22.717  79.330  22.957  1.00113.07           C
ATOM   4441  N   GLY B 223      20.642  80.805  26.566  1.00 35.46           N
ATOM   4442  CA  GLY B 223      19.594  81.729  26.151  1.00 35.46           C
ATOM   4443  C   GLY B 223      19.319  82.824  27.170  1.00 35.46           C
ATOM   4444  O   GLY B 223      19.124  83.976  26.790  1.00 35.46           O
ATOM   4445  N   TYR B 224      19.390  82.481  28.464  1.00 49.79           N
ATOM   4446  CA  TYR B 224      19.265  83.443  29.543  1.00 49.79           C
ATOM   4447  C   TYR B 224      20.390  84.476  29.524  1.00 49.79           C
ATOM   4448  O   TYR B 224      20.089  85.658  29.619  1.00 49.79           O
ATOM   4449  CB  TYR B 224      19.280  82.723  30.883  1.00 49.79           C
ATOM   4450  CG  TYR B 224      19.205  83.683  32.053  1.00 49.79           C
ATOM   4451  CD1 TYR B 224      17.953  84.175  32.460  1.00 49.79           C
ATOM   4452  CD2 TYR B 224      20.382  84.129  32.693  1.00 49.79           C
ATOM   4453  CE1 TYR B 224      17.867  85.085  33.527  1.00 49.79           C
ATOM   4454  CE2 TYR B 224      20.300  85.068  33.735  1.00 49.79           C
ATOM   4455  CZ  TYR B 224      19.043  85.543  34.154  1.00 49.79           C
ATOM   4456  OH  TYR B 224      18.967  86.468  35.152  1.00 49.79           O
ATOM   4457  N   PHE B 225      21.659  84.047  29.413  1.00 55.01           N
ATOM   4458  CA  PHE B 225      22.803  84.958  29.425  1.00 55.01           C
ATOM   4459  C   PHE B 225      22.800  85.875  28.222  1.00 55.01           C
ATOM   4460  O   PHE B 225      23.094  87.054  28.376  1.00 55.01           O
ATOM   4461  CB  PHE B 225      24.135  84.206  29.398  1.00 55.01           C
ATOM   4462  CG  PHE B 225      24.376  83.501  30.690  1.00 55.01           C
ATOM   4463  CD1 PHE B 225      24.773  84.227  31.830  1.00 55.01           C
ATOM   4464  CD2 PHE B 225      24.132  82.129  30.761  1.00 55.01           C
ATOM   4465  CE1 PHE B 225      24.893  83.574  33.066  1.00 55.01           C
ATOM   4466  CE2 PHE B 225      24.267  81.490  31.991  1.00 55.01           C
ATOM   4467  CZ  PHE B 225      24.628  82.201  33.151  1.00 55.01           C
ATOM   4468  N   VAL B 226      22.435  85.362  27.039  1.00 31.18           N
ATOM   4469  CA  VAL B 226      22.319  86.173  25.834  1.00 31.18           C
ATOM   4470  C   VAL B 226      21.354  87.340  26.060  1.00 31.18           C
ATOM   4471  O   VAL B 226      21.744  88.486  25.856  1.00 31.18           O
ATOM   4472  CB  VAL B 226      21.939  85.327  24.607  1.00 31.18           C
ATOM   4473  CG1 VAL B 226      21.822  86.207  23.346  1.00 31.18           C
ATOM   4474  CG2 VAL B 226      22.965  84.212  24.340  1.00 31.18           C
ATOM   4475  N   ILE B 227      20.139  87.049  26.545  1.00 54.02           N
ATOM   4476  CA  ILE B 227      19.112  88.060  26.756  1.00 54.02           C
ATOM   4477  C   ILE B 227      19.426  88.939  27.977  1.00 54.02           C
ATOM   4478  O   ILE B 227      19.104  90.120  27.924  1.00 54.02           O
ATOM   4479  CB  ILE B 227      17.717  87.401  26.925  1.00 54.02           C
ATOM   4480  CG1 ILE B 227      17.350  86.524  25.704  1.00 54.02           C
ATOM   4481  CG2 ILE B 227      16.606  88.463  27.120  1.00 54.02           C
ATOM   4482  CD1 ILE B 227      16.162  85.585  25.945  1.00 54.02           C
ATOM   4483  N   GLN B 228      20.002  88.405  29.066  1.00107.27           N
ATOM   4484  CA  GLN B 228      20.146  89.156  30.314  1.00107.27           C
ATOM   4485  C   GLN B 228      21.486  89.848  30.501  1.00107.27           C
ATOM   4486  O   GLN B 228      21.484  90.895  31.147  1.00107.27           O
ATOM   4487  CB  GLN B 228      19.923  88.238  31.534  1.00107.27           C
ATOM   4488  CG  GLN B 228      18.479  87.732  31.664  1.00107.27           C
ATOM   4489  CD  GLN B 228      17.435  88.809  31.428  1.00107.27           C
ATOM   4490  NE2 GLN B 228      16.549  88.574  30.466  1.00107.27           N
ATOM   4491  OE1 GLN B 228      17.453  89.850  32.079  1.00107.27           O
ATOM   4492  N   THR B 229      22.599  89.336  29.952  1.00160.68           N
ATOM   4493  CA  THR B 229      23.895  90.005  30.061  1.00160.68           C
ATOM   4494  C   THR B 229      24.348  90.594  28.726  1.00160.68           C
ATOM   4495  O   THR B 229      24.627  91.790  28.683  1.00160.68           O
ATOM   4496  CB  THR B 229      24.974  89.145  30.772  1.00160.68           C
ATOM   4497  CG2 THR B 229      25.432  87.857  30.079  1.00160.68           C
ATOM   4498  OG1 THR B 229      26.137  89.929  30.953  1.00160.68           O
ATOM   4499  N   TYR B 230      24.451  89.787  27.657  1.00 72.03           N
ATOM   4500  CA  TYR B 230      25.166  90.183  26.444  1.00 72.03           C
ATOM   4501  C   TYR B 230      24.393  91.204  25.622  1.00 72.03           C
ATOM   4502  O   TYR B 230      24.931  92.279  25.374  1.00 72.03           O
ATOM   4503  CB  TYR B 230      25.461  88.962  25.563  1.00 72.03           C
ATOM   4504  CG  TYR B 230      26.476  88.039  26.193  1.00 72.03           C
ATOM   4505  CD1 TYR B 230      27.828  88.426  26.260  1.00 72.03           C
ATOM   4506  CD2 TYR B 230      26.074  86.809  26.746  1.00 72.03           C
ATOM   4507  CE1 TYR B 230      28.768  87.594  26.893  1.00 72.03           C
ATOM   4508  CE2 TYR B 230      27.009  85.978  27.381  1.00 72.03           C
ATOM   4509  CZ  TYR B 230      28.357  86.370  27.454  1.00 72.03           C
ATOM   4510  OH  TYR B 230      29.264  85.552  28.055  1.00 72.03           O
ATOM   4511  N   LEU B 231      23.148  90.892  25.220  1.00128.43           N
ATOM   4512  CA  LEU B 231      22.283  91.794  24.462  1.00128.43           C
ATOM   4513  C   LEU B 231      22.093  93.162  25.142  1.00128.43           C
ATOM   4514  O   LEU B 231      22.323  94.181  24.494  1.00128.43           O
ATOM   4515  CB  LEU B 231      20.937  91.150  24.073  1.00128.43           C
ATOM   4516  CG  LEU B 231      20.040  92.079  23.214  1.00128.43           C
ATOM   4517  CD1 LEU B 231      20.692  92.411  21.864  1.00128.43           C
ATOM   4518  CD2 LEU B 231      18.642  91.489  23.022  1.00128.43           C
ATOM   4519  N   PRO B 232      21.714  93.228  26.431  1.00 83.27           N
ATOM   4520  CA  PRO B 232      21.642  94.496  27.143  1.00 83.27           C
ATOM   4521  C   PRO B 232      22.994  95.188  27.356  1.00 83.27           C
ATOM   4522  O   PRO B 232      22.965  96.410  27.397  1.00 83.27           O
ATOM   4523  CB  PRO B 232      20.888  94.214  28.445  1.00 83.27           C
ATOM   4524  CG  PRO B 232      21.013  92.721  28.645  1.00 83.27           C
ATOM   4525  CD  PRO B 232      21.196  92.144  27.250  1.00 83.27           C
ATOM   4526  N   CYS B 233      24.156  94.492  27.390  1.00 76.97           N
ATOM   4527  CA  CYS B 233      25.472  95.157  27.445  1.00 76.97           C
ATOM   4528  C   CYS B 233      25.783  95.841  26.123  1.00 76.97           C
ATOM   4529  O   CYS B 233      26.204  96.989  26.148  1.00 76.97           O
ATOM   4530  CB  CYS B 233      26.679  94.221  27.710  1.00 76.97           C
ATOM   4531  SG  CYS B 233      28.181  95.134  28.257  1.00 76.97           S
ATOM   4532  N   ILE B 234      25.576  95.164  24.978  1.00 84.01           N
ATOM   4533  CA  ILE B 234      25.843  95.749  23.665  1.00 84.01           C
ATOM   4534  C   ILE B 234      24.916  96.935  23.404  1.00 84.01           C
ATOM   4535  O   ILE B 234      25.362  97.927  22.842  1.00 84.01           O
ATOM   4536  CB  ILE B 234      25.736  94.719  22.512  1.00 84.01           C
ATOM   4537  CG1 ILE B 234      24.313  94.204  22.208  1.00 84.01           C
ATOM   4538  CG2 ILE B 234      26.711  93.548  22.718  1.00 84.01           C
ATOM   4539  CD1 ILE B 234      24.176  93.520  20.850  1.00 84.01           C
ATOM   4540  N   MET B 235      23.654  96.849  23.861  1.00106.91           N
ATOM   4541  CA  MET B 235      22.674  97.911  23.729  1.00106.91           C
ATOM   4542  C   MET B 235      23.001  99.081  24.663  1.00106.91           C
ATOM   4543  O   MET B 235      22.669 100.223  24.354  1.00106.91           O
ATOM   4544  CB  MET B 235      21.280  97.381  24.063  1.00106.91           C
ATOM   4545  CG  MET B 235      20.190  98.390  23.676  1.00106.91           C
ATOM   4546  SD  MET B 235      18.558  97.650  23.558  1.00106.91           S
ATOM   4547  CE  MET B 235      18.677  96.855  21.944  1.00106.91           C
ATOM   4548  N   THR B 236      23.681  98.813  25.782  1.00 45.76           N
ATOM   4549  CA  THR B 236      24.183  99.835  26.683  1.00 45.76           C
ATOM   4550  C   THR B 236      25.427 100.486  26.046  1.00 45.76           C
ATOM   4551  O   THR B 236      25.480 101.709  25.965  1.00 45.76           O
ATOM   4552  CB  THR B 236      24.478  99.178  28.051  1.00 45.76           C
ATOM   4553  CG2 THR B 236      25.063 100.103  29.104  1.00 45.76           C
ATOM   4554  OG1 THR B 236      23.260  98.763  28.627  1.00 45.76           O
ATOM   4555  N   VAL B 237      26.380  99.703  25.509  1.00 40.17           N
ATOM   4556  CA  VAL B 237      27.586 100.196  24.835  1.00 40.17           C
ATOM   4557  C   VAL B 237      27.253 101.001  23.572  1.00 40.17           C
ATOM   4558  O   VAL B 237      27.870 102.039  23.347  1.00 40.17           O
ATOM   4559  CB  VAL B 237      28.545  99.030  24.480  1.00 40.17           C
ATOM   4560  CG1 VAL B 237      29.759  99.492  23.642  1.00 40.17           C
ATOM   4561  CG2 VAL B 237      29.074  98.318  25.734  1.00 40.17           C
ATOM   4562  N   ILE B 238      26.288 100.552  22.754  1.00 91.07           N
ATOM   4563  CA  ILE B 238      25.888 101.253  21.536  1.00 91.07           C
ATOM   4564  C   ILE B 238      25.216 102.591  21.880  1.00 91.07           C
ATOM   4565  O   ILE B 238      25.374 103.542  21.126  1.00 91.07           O
ATOM   4566  CB  ILE B 238      24.965 100.366  20.659  1.00 91.07           C
ATOM   4567  CG1 ILE B 238      24.921 100.873  19.211  1.00 91.07           C
ATOM   4568  CG2 ILE B 238      23.546 100.265  21.201  1.00 91.07           C
ATOM   4569  CD1 ILE B 238      24.108  99.998  18.253  1.00 91.07           C
ATOM   4570  N   LEU B 239      24.521 102.691  23.029  1.00100.99           N
ATOM   4571  CA  LEU B 239      23.939 103.937  23.515  1.00100.99           C
ATOM   4572  C   LEU B 239      25.048 104.958  23.797  1.00100.99           C
ATOM   4573  O   LEU B 239      24.889 106.115  23.430  1.00100.99           O
ATOM   4574  CB  LEU B 239      23.102 103.663  24.779  1.00100.99           C
ATOM   4575  CG  LEU B 239      22.082 104.752  25.162  1.00100.99           C
ATOM   4576  CD1 LEU B 239      21.225 104.274  26.340  1.00100.99           C
ATOM   4577  CD2 LEU B 239      22.707 106.086  25.546  1.00100.99           C
ATOM   4578  N   SER B 240      26.200 104.546  24.358  1.00 51.30           N
ATOM   4579  CA  SER B 240      27.344 105.440  24.565  1.00 51.30           C
ATOM   4580  C   SER B 240      27.904 106.029  23.265  1.00 51.30           C
ATOM   4581  O   SER B 240      28.542 107.075  23.318  1.00 51.30           O
ATOM   4582  CB  SER B 240      28.473 104.734  25.338  1.00 51.30           C
ATOM   4583  OG  SER B 240      29.359 103.969  24.546  1.00 51.30           O
ATOM   4584  N   GLN B 241      27.672 105.371  22.116  1.00114.33           N
ATOM   4585  CA  GLN B 241      28.153 105.824  20.820  1.00114.33           C
ATOM   4586  C   GLN B 241      27.296 106.966  20.263  1.00114.33           C
ATOM   4587  O   GLN B 241      27.825 107.783  19.513  1.00114.33           O
ATOM   4588  CB  GLN B 241      28.191 104.636  19.828  1.00114.33           C
ATOM   4589  CG  GLN B 241      27.086 104.571  18.743  1.00114.33           C
ATOM   4590  CD  GLN B 241      27.174 103.322  17.884  1.00114.33           C
ATOM   4591  NE2 GLN B 241      26.087 102.999  17.184  1.00114.33           N
ATOM   4592  OE1 GLN B 241      28.209 102.666  17.835  1.00114.33           O
ATOM   4593  N   VAL B 242      25.988 107.019  20.589  1.00 71.45           N
ATOM   4594  CA  VAL B 242      25.037 107.985  20.021  1.00 71.45           C
ATOM   4595  C   VAL B 242      25.408 109.443  20.344  1.00 71.45           C
ATOM   4596  O   VAL B 242      24.997 110.359  19.639  1.00 71.45           O
ATOM   4597  CB  VAL B 242      23.583 107.697  20.454  1.00 71.45           C
ATOM   4598  CG1 VAL B 242      23.158 106.258  20.123  1.00 71.45           C
ATOM   4599  CG2 VAL B 242      23.256 108.103  21.906  1.00 71.45           C
ATOM   4600  N   SER B 243      26.206 109.639  21.402  1.00 63.20           N
ATOM   4601  CA  SER B 243      26.748 110.912  21.841  1.00 63.20           C
ATOM   4602  C   SER B 243      27.879 111.439  20.939  1.00 63.20           C
ATOM   4603  O   SER B 243      28.178 112.629  21.014  1.00 63.20           O
ATOM   4604  CB  SER B 243      27.277 110.715  23.266  1.00 63.20           C
ATOM   4605  OG  SER B 243      28.347 109.807  23.271  1.00 63.20           O
ATOM   4606  N   PHE B 244      28.485 110.606  20.070  1.00107.35           N
ATOM   4607  CA  PHE B 244      29.483 111.058  19.093  1.00107.35           C
ATOM   4608  C   PHE B 244      28.845 111.850  17.949  1.00107.35           C
ATOM   4609  O   PHE B 244      29.540 112.604  17.269  1.00107.35           O
ATOM   4610  CB  PHE B 244      30.238 109.855  18.490  1.00107.35           C
ATOM   4611  CG  PHE B 244      31.082 109.118  19.505  1.00107.35           C
ATOM   4612  CD1 PHE B 244      31.983 109.833  20.320  1.00107.35           C
ATOM   4613  CD2 PHE B 244      30.949 107.726  19.671  1.00107.35           C
ATOM   4614  CE1 PHE B 244      32.676 109.169  21.344  1.00107.35           C
ATOM   4615  CE2 PHE B 244      31.658 107.066  20.690  1.00107.35           C
ATOM   4616  CZ  PHE B 244      32.507 107.792  21.539  1.00107.35           C
ATOM   4617  N   TRP B 245      27.527 111.696  17.760  1.00113.10           N
ATOM   4618  CA  TRP B 245      26.724 112.374  16.752  1.00113.10           C
ATOM   4619  C   TRP B 245      26.212 113.732  17.215  1.00113.10           C
ATOM   4620  O   TRP B 245      25.891 114.559  16.363  1.00113.10           O
ATOM   4621  CB  TRP B 245      25.502 111.498  16.460  1.00113.10           C
ATOM   4622  CG  TRP B 245      25.911 110.211  15.839  1.00113.10           C
ATOM   4623  CD1 TRP B 245      26.109 109.034  16.467  1.00113.10           C
ATOM   4624  CD2 TRP B 245      26.312 110.008  14.466  1.00113.10           C
ATOM   4625  CE2 TRP B 245      26.728 108.652  14.314  1.00113.10           C
ATOM   4626  CE3 TRP B 245      26.391 110.853  13.338  1.00113.10           C
ATOM   4627  NE1 TRP B 245      26.567 108.098  15.567  1.00113.10           N
ATOM   4628  CZ2 TRP B 245      27.188 108.152  13.087  1.00113.10           C
ATOM   4629  CZ3 TRP B 245      26.854 110.363  12.106  1.00113.10           C
ATOM   4630  CH2 TRP B 245      27.246 109.016  11.978  1.00113.10           C
ATOM   4631  N   LEU B 246      26.152 113.983  18.532  1.00 60.74           N
ATOM   4632  CA  LEU B 246      25.772 115.289  19.046  1.00 60.74           C
ATOM   4633  C   LEU B 246      26.953 116.240  18.927  1.00 60.74           C
ATOM   4634  O   LEU B 246      28.110 115.845  19.090  1.00 60.74           O
ATOM   4635  CB  LEU B 246      25.349 115.196  20.520  1.00 60.74           C
ATOM   4636  CG  LEU B 246      24.045 114.406  20.745  1.00 60.74           C
ATOM   4637  CD1 LEU B 246      23.596 114.592  22.187  1.00 60.74           C
ATOM   4638  CD2 LEU B 246      22.894 114.828  19.820  1.00 60.74           C
ATOM   4639  N   ASN B 247      26.622 117.506  18.638  1.00 50.81           N
ATOM   4640  CA  ASN B 247      27.554 118.622  18.558  1.00 50.81           C
ATOM   4641  C   ASN B 247      28.411 118.714  19.822  1.00 50.81           C
ATOM   4642  O   ASN B 247      27.940 118.456  20.933  1.00 50.81           O
ATOM   4643  CB  ASN B 247      26.826 119.954  18.269  1.00 50.81           C
ATOM   4644  CG  ASN B 247      25.845 120.364  19.371  1.00 50.81           C
ATOM   4645  ND2 ASN B 247      26.005 121.560  19.932  1.00 50.81           N
ATOM   4646  OD1 ASN B 247      24.967 119.592  19.735  1.00 50.81           O
ATOM   4647  N   ARG B 248      29.673 119.090  19.624  1.00 66.89           N
ATOM   4648  CA  ARG B 248      30.683 119.178  20.667  1.00 66.89           C
ATOM   4649  C   ARG B 248      30.377 120.267  21.685  1.00 66.89           C
ATOM   4650  O   ARG B 248      30.863 120.181  22.807  1.00 66.89           O
ATOM   4651  CB  ARG B 248      32.027 119.496  20.014  1.00 66.89           C
ATOM   4652  CG  ARG B 248      32.456 118.415  19.024  1.00 66.89           C
ATOM   4653  CD  ARG B 248      33.570 118.910  18.121  1.00 66.89           C
ATOM   4654  NE  ARG B 248      33.027 119.639  16.987  1.00 66.89           N
ATOM   4655  CZ  ARG B 248      32.472 119.051  15.920  1.00 66.89           C
ATOM   4656  NH1 ARG B 248      32.384 117.714  15.819  1.00 66.89           N
ATOM   4657  NH2 ARG B 248      31.990 119.824  14.943  1.00 66.89           N1+
ATOM   4658  N   GLU B 249      29.565 121.266  21.304  1.00 80.88           N
ATOM   4659  CA  GLU B 249      29.112 122.315  22.197  1.00 80.88           C
ATOM   4660  C   GLU B 249      28.130 121.786  23.255  1.00 80.88           C
ATOM   4661  O   GLU B 249      28.263 122.180  24.412  1.00 80.88           O
ATOM   4662  CB  GLU B 249      28.518 123.469  21.370  1.00 80.88           C
ATOM   4663  CG  GLU B 249      27.853 124.582  22.201  1.00 80.88           C
ATOM   4664  CD  GLU B 249      27.188 125.619  21.307  1.00 80.88           C
ATOM   4665  OE1 GLU B 249      27.913 126.203  20.472  1.00 80.88           O1-
ATOM   4666  OE2 GLU B 249      25.962 125.798  21.468  1.00 80.88           O
ATOM   4667  N   SER B 250      27.183 120.893  22.901  1.00 61.50           N
ATOM   4668  CA  SER B 250      26.224 120.331  23.860  1.00 61.50           C
ATOM   4669  C   SER B 250      26.836 119.104  24.558  1.00 61.50           C
ATOM   4670  O   SER B 250      26.426 117.959  24.363  1.00 61.50           O
ATOM   4671  CB  SER B 250      24.863 120.031  23.181  1.00 61.50           C
ATOM   4672  OG  SER B 250      24.822 118.880  22.363  1.00 61.50           O
ATOM   4673  N   VAL B 251      27.832 119.358  25.419  1.00128.17           N
ATOM   4674  CA  VAL B 251      28.437 118.341  26.268  1.00128.17           C
ATOM   4675  C   VAL B 251      27.544 117.826  27.401  1.00128.17           C
ATOM   4676  O   VAL B 251      27.737 116.657  27.733  1.00128.17           O
ATOM   4677  CB  VAL B 251      29.787 118.800  26.841  1.00128.17           C
ATOM   4678  CG1 VAL B 251      30.786 118.964  25.712  1.00128.17           C
ATOM   4679  CG2 VAL B 251      29.767 120.071  27.705  1.00128.17           C
ATOM   4680  N   PRO B 252      26.586 118.583  28.001  1.00 70.69           N
ATOM   4681  CA  PRO B 252      25.646 118.018  28.977  1.00 70.69           C
ATOM   4682  C   PRO B 252      24.853 116.814  28.445  1.00 70.69           C
ATOM   4683  O   PRO B 252      24.576 115.900  29.207  1.00 70.69           O
ATOM   4684  CB  PRO B 252      24.680 119.146  29.343  1.00 70.69           C
ATOM   4685  CG  PRO B 252      25.476 120.403  29.083  1.00 70.69           C
ATOM   4686  CD  PRO B 252      26.399 120.037  27.927  1.00 70.69           C
ATOM   4687  N   ALA B 253      24.548 116.762  27.140  1.00 33.92           N
ATOM   4688  CA  ALA B 253      23.910 115.605  26.530  1.00 33.92           C
ATOM   4689  C   ALA B 253      24.865 114.402  26.486  1.00 33.92           C
ATOM   4690  O   ALA B 253      24.470 113.311  26.889  1.00 33.92           O
ATOM   4691  CB  ALA B 253      23.478 115.988  25.118  1.00 33.92           C
ATOM   4692  N   ARG B 254      26.127 114.615  26.068  1.00126.34           N
ATOM   4693  CA  ARG B 254      27.153 113.581  25.931  1.00126.34           C
ATOM   4694  C   ARG B 254      27.521 112.927  27.262  1.00126.34           C
ATOM   4695  O   ARG B 254      27.584 111.700  27.332  1.00126.34           O
ATOM   4696  CB  ARG B 254      28.434 114.164  25.311  1.00126.34           C
ATOM   4697  CG  ARG B 254      28.228 114.727  23.901  1.00126.34           C
ATOM   4698  CD  ARG B 254      29.501 115.357  23.330  1.00126.34           C
ATOM   4699  NE  ARG B 254      30.405 114.346  22.764  1.00126.34           N
ATOM   4700  CZ  ARG B 254      31.284 114.564  21.772  1.00126.34           C
ATOM   4701  NH1 ARG B 254      31.363 115.755  21.179  1.00126.34           N
ATOM   4702  NH2 ARG B 254      32.084 113.587  21.340  1.00126.34           N1+
ATOM   4703  N   THR B 255      27.735 113.736  28.314  1.00 99.84           N
ATOM   4704  CA  THR B 255      28.037 113.247  29.655  1.00 99.84           C
ATOM   4705  C   THR B 255      26.858 112.457  30.217  1.00 99.84           C
ATOM   4706  O   THR B 255      27.091 111.384  30.750  1.00 99.84           O
ATOM   4707  CB  THR B 255      28.428 114.398  30.605  1.00 99.84           C
ATOM   4708  CG2 THR B 255      27.290 115.374  30.883  1.00 99.84           C
ATOM   4709  OG1 THR B 255      28.864 113.895  31.852  1.00 99.84           O
ATOM   4710  N   VAL B 256      25.609 112.933  30.056  1.00 40.68           N
ATOM   4711  CA  VAL B 256      24.422 112.234  30.539  1.00 40.68           C
ATOM   4712  C   VAL B 256      24.319 110.838  29.923  1.00 40.68           C
ATOM   4713  O   VAL B 256      24.062 109.900  30.665  1.00 40.68           O
ATOM   4714  CB  VAL B 256      23.139 113.065  30.313  1.00 40.68           C
ATOM   4715  CG1 VAL B 256      21.858 112.269  30.618  1.00 40.68           C
ATOM   4716  CG2 VAL B 256      23.131 114.323  31.194  1.00 40.68           C
ATOM   4717  N   PHE B 257      24.605 110.681  28.620  1.00105.89           N
ATOM   4718  CA  PHE B 257      24.653 109.375  27.971  1.00105.89           C
ATOM   4719  C   PHE B 257      25.739 108.496  28.568  1.00105.89           C
ATOM   4720  O   PHE B 257      25.410 107.486  29.184  1.00105.89           O
ATOM   4721  CB  PHE B 257      24.918 109.510  26.469  1.00105.89           C
ATOM   4722  CG  PHE B 257      23.741 110.016  25.690  1.00105.89           C
ATOM   4723  CD1 PHE B 257      22.548 109.286  25.689  1.00105.89           C
ATOM   4724  CD2 PHE B 257      23.833 111.190  24.935  1.00105.89           C
ATOM   4725  CE1 PHE B 257      21.478 109.643  24.859  1.00105.89           C
ATOM   4726  CE2 PHE B 257      22.739 111.596  24.159  1.00105.89           C
ATOM   4727  CZ  PHE B 257      21.578 110.806  24.086  1.00105.89           C
ATOM   4728  N   GLY B 258      27.005 108.907  28.389  1.00 29.80           N
ATOM   4729  CA  GLY B 258      28.210 108.303  28.931  1.00 29.80           C
ATOM   4730  C   GLY B 258      28.048 107.806  30.358  1.00 29.80           C
ATOM   4731  O   GLY B 258      28.158 106.617  30.614  1.00 29.80           O
ATOM   4732  N   VAL B 259      27.759 108.732  31.274  1.00 40.85           N
ATOM   4733  CA  VAL B 259      27.633 108.500  32.703  1.00 40.85           C
ATOM   4734  C   VAL B 259      26.505 107.529  33.045  1.00 40.85           C
ATOM   4735  O   VAL B 259      26.721 106.637  33.864  1.00 40.85           O
ATOM   4736  CB  VAL B 259      27.405 109.850  33.406  1.00 40.85           C
ATOM   4737  CG1 VAL B 259      27.094 109.701  34.888  1.00 40.85           C
ATOM   4738  CG2 VAL B 259      28.621 110.760  33.270  1.00 40.85           C
ATOM   4739  N   THR B 260      25.319 107.695  32.434  1.00 36.32           N
ATOM   4740  CA  THR B 260      24.165 106.840  32.704  1.00 36.32           C
ATOM   4741  C   THR B 260      24.477 105.416  32.258  1.00 36.32           C
ATOM   4742  O   THR B 260      24.284 104.487  33.032  1.00 36.32           O
ATOM   4743  CB  THR B 260      22.907 107.353  31.976  1.00 36.32           C
ATOM   4744  CG2 THR B 260      21.669 106.493  32.232  1.00 36.32           C
ATOM   4745  OG1 THR B 260      22.571 108.616  32.502  1.00 36.32           O
ATOM   4746  N   THR B 261      25.045 105.268  31.053  1.00116.41           N
ATOM   4747  CA  THR B 261      25.500 104.010  30.483  1.00116.41           C
ATOM   4748  C   THR B 261      26.487 103.304  31.419  1.00116.41           C
ATOM   4749  O   THR B 261      26.308 102.127  31.702  1.00116.41           O
ATOM   4750  CB  THR B 261      26.153 104.270  29.118  1.00116.41           C
ATOM   4751  CG2 THR B 261      26.560 102.967  28.449  1.00116.41           C
ATOM   4752  OG1 THR B 261      25.217 104.879  28.259  1.00116.41           O
ATOM   4753  N   VAL B 262      27.485 104.036  31.938  1.00 37.76           N
ATOM   4754  CA  VAL B 262      28.490 103.540  32.876  1.00 37.76           C
ATOM   4755  C   VAL B 262      27.859 103.053  34.184  1.00 37.76           C
ATOM   4756  O   VAL B 262      28.234 101.992  34.682  1.00 37.76           O
ATOM   4757  CB  VAL B 262      29.511 104.655  33.211  1.00 37.76           C
ATOM   4758  CG1 VAL B 262      30.488 104.267  34.315  1.00 37.76           C
ATOM   4759  CG2 VAL B 262      30.376 105.106  32.041  1.00 37.76           C
ATOM   4760  N   LEU B 263      26.933 103.835  34.761  1.00 90.18           N
ATOM   4761  CA  LEU B 263      26.286 103.509  36.028  1.00 90.18           C
ATOM   4762  C   LEU B 263      25.457 102.234  35.858  1.00 90.18           C
ATOM   4763  O   LEU B 263      25.568 101.319  36.669  1.00 90.18           O
ATOM   4764  CB  LEU B 263      25.377 104.673  36.472  1.00 90.18           C
ATOM   4765  CG  LEU B 263      24.931 104.651  37.956  1.00 90.18           C
ATOM   4766  CD1 LEU B 263      24.062 105.874  38.267  1.00 90.18           C
ATOM   4767  CD2 LEU B 263      24.190 103.393  38.444  1.00 90.18           C
ATOM   4768  N   THR B 264      24.664 102.153  34.782  1.00112.53           N
ATOM   4769  CA  THR B 264      23.823 100.998  34.479  1.00112.53           C
ATOM   4770  C   THR B 264      24.636  99.739  34.213  1.00112.53           C
ATOM   4771  O   THR B 264      24.226  98.668  34.652  1.00112.53           O
ATOM   4772  CB  THR B 264      22.915 101.292  33.280  1.00112.53           C
ATOM   4773  CG2 THR B 264      22.006 102.460  33.578  1.00112.53           C
ATOM   4774  OG1 THR B 264      23.608 101.506  32.071  1.00112.53           O
ATOM   4775  N   MET B 265      25.808  99.887  33.570  1.00152.08           N
ATOM   4776  CA  MET B 265      26.794  98.835  33.364  1.00152.08           C
ATOM   4777  C   MET B 265      27.228  98.227  34.697  1.00152.08           C
ATOM   4778  O   MET B 265      27.274  97.003  34.818  1.00152.08           O
ATOM   4779  CB  MET B 265      28.036  99.398  32.640  1.00152.08           C
ATOM   4780  CG  MET B 265      27.943  99.472  31.118  1.00152.08           C
ATOM   4781  SD  MET B 265      27.761  97.903  30.262  1.00152.08           S
ATOM   4782  CE  MET B 265      29.269  97.119  30.881  1.00152.08           C
ATOM   4783  N   THR B 266      27.488  99.089  35.699  1.00 31.13           N
ATOM   4784  CA  THR B 266      27.860  98.677  37.047  1.00 31.13           C
ATOM   4785  C   THR B 266      26.716  97.882  37.675  1.00 31.13           C
ATOM   4786  O   THR B 266      26.967  96.766  38.108  1.00 31.13           O
ATOM   4787  CB  THR B 266      28.229  99.877  37.949  1.00 31.13           C
ATOM   4788  CG2 THR B 266      28.710  99.434  39.344  1.00 31.13           C
ATOM   4789  OG1 THR B 266      29.280 100.612  37.356  1.00 31.13           O
ATOM   4790  N   THR B 267      25.477  98.408  37.666  1.00 26.76           N
ATOM   4791  CA  THR B 267      24.309  97.773  38.288  1.00 26.76           C
ATOM   4792  C   THR B 267      24.021  96.387  37.694  1.00 26.76           C
ATOM   4793  O   THR B 267      23.756  95.456  38.453  1.00 26.76           O
ATOM   4794  CB  THR B 267      23.050  98.655  38.146  1.00 26.76           C
ATOM   4795  CG2 THR B 267      21.819  98.043  38.846  1.00 26.76           C
ATOM   4796  OG1 THR B 267      23.277  99.911  38.749  1.00 26.76           O
ATOM   4797  N   LEU B 268      24.112  96.245  36.358  1.00 88.05           N
ATOM   4798  CA  LEU B 268      23.948  94.977  35.646  1.00 88.05           C
ATOM   4799  C   LEU B 268      24.993  93.976  36.136  1.00 88.05           C
ATOM   4800  O   LEU B 268      24.638  92.849  36.473  1.00 88.05           O
ATOM   4801  CB  LEU B 268      24.082  95.193  34.120  1.00 88.05           C
ATOM   4802  CG  LEU B 268      23.644  94.015  33.203  1.00 88.05           C
ATOM   4803  CD1 LEU B 268      23.758  94.435  31.730  1.00 88.05           C
ATOM   4804  CD2 LEU B 268      24.407  92.688  33.395  1.00 88.05           C
ATOM   4805  N   SER B 269      26.266  94.400  36.220  1.00 28.39           N
ATOM   4806  CA  SER B 269      27.346  93.576  36.742  1.00 28.39           C
ATOM   4807  C   SER B 269      27.064  93.139  38.177  1.00 28.39           C
ATOM   4808  O   SER B 269      27.162  91.949  38.438  1.00 28.39           O
ATOM   4809  CB  SER B 269      28.697  94.292  36.644  1.00 28.39           C
ATOM   4810  OG  SER B 269      29.726  93.445  37.123  1.00 28.39           O
ATOM   4811  N   ILE B 270      26.637  94.055  39.068  1.00 82.90           N
ATOM   4812  CA  ILE B 270      26.244  93.746  40.445  1.00 82.90           C
ATOM   4813  C   ILE B 270      25.185  92.637  40.509  1.00 82.90           C
ATOM   4814  O   ILE B 270      25.307  91.755  41.355  1.00 82.90           O
ATOM   4815  CB  ILE B 270      25.773  95.003  41.230  1.00 82.90           C
ATOM   4816  CG1 ILE B 270      26.818  96.134  41.339  1.00 82.90           C
ATOM   4817  CG2 ILE B 270      25.276  94.647  42.645  1.00 82.90           C
ATOM   4818  CD1 ILE B 270      28.179  95.724  41.908  1.00 82.90           C
ATOM   4819  N   SER B 271      24.184  92.667  39.610  1.00 68.67           N
ATOM   4820  CA  SER B 271      23.125  91.664  39.521  1.00 68.67           C
ATOM   4821  C   SER B 271      23.689  90.260  39.275  1.00 68.67           C
ATOM   4822  O   SER B 271      23.434  89.358  40.072  1.00 68.67           O
ATOM   4823  CB  SER B 271      22.092  92.049  38.442  1.00 68.67           C
ATOM   4824  OG  SER B 271      21.053  91.092  38.367  1.00 68.67           O
ATOM   4825  N   ALA B 272      24.480  90.090  38.202  1.00 33.57           N
ATOM   4826  CA  ALA B 272      25.078  88.809  37.836  1.00 33.57           C
ATOM   4827  C   ALA B 272      26.107  88.339  38.871  1.00 33.57           C
ATOM   4828  O   ALA B 272      26.120  87.164  39.233  1.00 33.57           O
ATOM   4829  CB  ALA B 272      25.756  88.950  36.470  1.00 33.57           C
ATOM   4830  N   ARG B 273      26.926  89.272  39.381  1.00128.31           N
ATOM   4831  CA  ARG B 273      27.988  89.040  40.353  1.00128.31           C
ATOM   4832  C   ARG B 273      27.469  88.615  41.725  1.00128.31           C
ATOM   4833  O   ARG B 273      28.170  87.876  42.415  1.00128.31           O
ATOM   4834  CB  ARG B 273      28.799  90.336  40.525  1.00128.31           C
ATOM   4835  CG  ARG B 273      29.616  90.715  39.276  1.00128.31           C
ATOM   4836  CD  ARG B 273      30.974  90.042  39.232  1.00128.31           C
ATOM   4837  NE  ARG B 273      30.923  88.651  38.793  1.00128.31           N
ATOM   4838  CZ  ARG B 273      31.925  87.789  39.031  1.00128.31           C
ATOM   4839  NH1 ARG B 273      33.045  88.174  39.662  1.00128.31           N
ATOM   4840  NH2 ARG B 273      31.818  86.521  38.628  1.00128.31           N1+
ATOM   4841  N   ASN B 274      26.255  89.046  42.116  1.00 79.76           N
ATOM   4842  CA  ASN B 274      25.657  88.692  43.400  1.00 79.76           C
ATOM   4843  C   ASN B 274      25.293  87.203  43.455  1.00 79.76           C
ATOM   4844  O   ASN B 274      25.473  86.584  44.503  1.00 79.76           O
ATOM   4845  CB  ASN B 274      24.383  89.526  43.657  1.00 79.76           C
ATOM   4846  CG  ASN B 274      23.832  89.266  45.065  1.00 79.76           C
ATOM   4847  ND2 ASN B 274      22.585  88.799  45.164  1.00 79.76           N
ATOM   4848  OD1 ASN B 274      24.558  89.414  46.046  1.00 79.76           O
ATOM   4849  N   SER B 275      24.805  86.633  42.342  1.00 93.93           N
ATOM   4850  CA  SER B 275      24.379  85.236  42.267  1.00 93.93           C
ATOM   4851  C   SER B 275      25.550  84.248  42.370  1.00 93.93           C
ATOM   4852  O   SER B 275      25.311  83.054  42.543  1.00 93.93           O
ATOM   4853  CB  SER B 275      23.658  85.000  40.927  1.00 93.93           C
ATOM   4854  OG  SER B 275      22.394  85.629  40.935  1.00 93.93           O
ATOM   4855  N   LEU B 276      26.799  84.731  42.267  1.00 69.10           N
ATOM   4856  CA  LEU B 276      27.986  83.898  42.281  1.00 69.10           C
ATOM   4857  C   LEU B 276      28.719  84.013  43.615  1.00 69.10           C
ATOM   4858  O   LEU B 276      28.724  85.081  44.232  1.00 69.10           O
ATOM   4859  CB  LEU B 276      28.924  84.322  41.137  1.00 69.10           C
ATOM   4860  CG  LEU B 276      28.267  84.183  39.751  1.00 69.10           C
ATOM   4861  CD1 LEU B 276      29.227  84.608  38.641  1.00 69.10           C
ATOM   4862  CD2 LEU B 276      27.710  82.776  39.488  1.00 69.10           C
ATOM   4863  N   PRO B 277      29.387  82.924  44.044  1.00 90.16           N
ATOM   4864  CA  PRO B 277      30.309  82.962  45.173  1.00 90.16           C
ATOM   4865  C   PRO B 277      31.611  83.639  44.734  1.00 90.16           C
ATOM   4866  O   PRO B 277      31.999  83.565  43.565  1.00 90.16           O
ATOM   4867  CB  PRO B 277      30.544  81.494  45.536  1.00 90.16           C
ATOM   4868  CG  PRO B 277      30.342  80.743  44.232  1.00 90.16           C
ATOM   4869  CD  PRO B 277      29.335  81.586  43.446  1.00 90.16           C
ATOM   4870  N   LYS B 278      32.285  84.299  45.682  1.00147.34           N
ATOM   4871  CA  LYS B 278      33.601  84.881  45.473  1.00147.34           C
ATOM   4872  C   LYS B 278      34.627  83.779  45.217  1.00147.34           C
ATOM   4873  O   LYS B 278      34.653  82.773  45.921  1.00147.34           O
ATOM   4874  CB  LYS B 278      34.034  85.790  46.641  1.00147.34           C
ATOM   4875  CG  LYS B 278      33.790  85.405  48.095  1.00147.34           C
ATOM   4876  CD  LYS B 278      32.316  85.537  48.495  1.00147.34           C
ATOM   4877  CE  LYS B 278      32.107  85.618  50.005  1.00147.34           C
ATOM   4878  NZ  LYS B 278      30.670  85.553  50.320  1.00147.34           N1+
ATOM   4879  N   VAL B 279      35.435  83.975  44.173  1.00 84.00           N
ATOM   4880  CA  VAL B 279      36.428  83.026  43.692  1.00 84.00           C
ATOM   4881  C   VAL B 279      37.806  83.690  43.643  1.00 84.00           C
ATOM   4882  O   VAL B 279      37.941  84.908  43.779  1.00 84.00           O
ATOM   4883  CB  VAL B 279      36.007  82.450  42.316  1.00 84.00           C
ATOM   4884  CG1 VAL B 279      34.784  81.529  42.409  1.00 84.00           C
ATOM   4885  CG2 VAL B 279      35.785  83.537  41.251  1.00 84.00           C
ATOM   4886  N   ALA B 280      38.825  82.848  43.427  1.00 74.65           N
ATOM   4887  CA  ALA B 280      40.227  83.227  43.308  1.00 74.65           C
ATOM   4888  C   ALA B 280      40.582  83.769  41.915  1.00 74.65           C
ATOM   4889  O   ALA B 280      41.500  84.577  41.803  1.00 74.65           O
ATOM   4890  CB  ALA B 280      41.068  81.954  43.505  1.00 74.65           C
ATOM   4891  N   TYR B 281      39.897  83.305  40.862  1.00 84.03           N
ATOM   4892  CA  TYR B 281      40.260  83.534  39.464  1.00 84.03           C
ATOM   4893  C   TYR B 281      39.268  84.475  38.780  1.00 84.03           C
ATOM   4894  O   TYR B 281      38.122  84.624  39.207  1.00 84.03           O
ATOM   4895  CB  TYR B 281      40.303  82.172  38.739  1.00 84.03           C
ATOM   4896  CG  TYR B 281      39.072  81.325  38.977  1.00 84.03           C
ATOM   4897  CD1 TYR B 281      37.913  81.518  38.205  1.00 84.03           C
ATOM   4898  CD2 TYR B 281      39.068  80.394  40.035  1.00 84.03           C
ATOM   4899  CE1 TYR B 281      36.752  80.791  38.506  1.00 84.03           C
ATOM   4900  CE2 TYR B 281      37.908  79.659  40.324  1.00 84.03           C
ATOM   4901  CZ  TYR B 281      36.747  79.856  39.557  1.00 84.03           C
ATOM   4902  OH  TYR B 281      35.625  79.139  39.848  1.00 84.03           O
ATOM   4903  N   ALA B 282      39.722  85.082  37.674  1.00 45.40           N
ATOM   4904  CA  ALA B 282      38.896  85.904  36.803  1.00 45.40           C
ATOM   4905  C   ALA B 282      38.062  84.978  35.919  1.00 45.40           C
ATOM   4906  O   ALA B 282      38.592  84.062  35.286  1.00 45.40           O
ATOM   4907  CB  ALA B 282      39.804  86.752  35.900  1.00 45.40           C
ATOM   4908  N   THR B 283      36.750  85.227  35.893  1.00105.47           N
ATOM   4909  CA  THR B 283      35.822  84.490  35.050  1.00105.47           C
ATOM   4910  C   THR B 283      35.760  85.157  33.668  1.00105.47           C
ATOM   4911  O   THR B 283      36.146  86.315  33.496  1.00105.47           O
ATOM   4912  CB  THR B 283      34.426  84.466  35.714  1.00105.47           C
ATOM   4913  CG2 THR B 283      34.449  83.881  37.134  1.00105.47           C
ATOM   4914  OG1 THR B 283      33.815  85.739  35.751  1.00105.47           O
ATOM   4915  N   ALA B 284      35.230  84.419  32.685  1.00 33.64           N
ATOM   4916  CA  ALA B 284      34.969  84.885  31.329  1.00 33.64           C
ATOM   4917  C   ALA B 284      33.926  86.003  31.325  1.00 33.64           C
ATOM   4918  O   ALA B 284      34.016  86.905  30.495  1.00 33.64           O
ATOM   4919  CB  ALA B 284      34.458  83.716  30.484  1.00 33.64           C
ATOM   4920  N   MET B 285      32.987  85.982  32.292  1.00121.63           N
ATOM   4921  CA  MET B 285      32.041  87.064  32.541  1.00121.63           C
ATOM   4922  C   MET B 285      32.768  88.357  32.901  1.00121.63           C
ATOM   4923  O   MET B 285      32.419  89.397  32.352  1.00121.63           O
ATOM   4924  CB  MET B 285      31.067  86.710  33.680  1.00121.63           C
ATOM   4925  CG  MET B 285      30.101  87.861  34.023  1.00121.63           C
ATOM   4926  SD  MET B 285      28.839  87.456  35.242  1.00121.63           S
ATOM   4927  CE  MET B 285      27.653  86.659  34.134  1.00121.63           C
ATOM   4928  N   ASP B 286      33.759  88.299  33.807  1.00 35.52           N
ATOM   4929  CA  ASP B 286      34.509  89.473  34.259  1.00 35.52           C
ATOM   4930  C   ASP B 286      35.261  90.144  33.126  1.00 35.52           C
ATOM   4931  O   ASP B 286      35.258  91.370  33.066  1.00 35.52           O
ATOM   4932  CB  ASP B 286      35.508  89.135  35.382  1.00 35.52           C
ATOM   4933  CG  ASP B 286      34.825  88.651  36.654  1.00 35.52           C
ATOM   4934  OD1 ASP B 286      33.685  89.102  36.901  1.00 35.52           O1-
ATOM   4935  OD2 ASP B 286      35.448  87.823  37.354  1.00 35.52           O
ATOM   4936  N   TRP B 287      35.830  89.354  32.200  1.00129.96           N
ATOM   4937  CA  TRP B 287      36.481  89.871  31.008  1.00129.96           C
ATOM   4938  C   TRP B 287      35.500  90.673  30.153  1.00129.96           C
ATOM   4939  O   TRP B 287      35.818  91.791  29.765  1.00129.96           O
ATOM   4940  CB  TRP B 287      37.076  88.728  30.179  1.00129.96           C
ATOM   4941  CG  TRP B 287      37.977  89.211  29.090  1.00129.96           C
ATOM   4942  CD1 TRP B 287      37.605  89.557  27.843  1.00129.96           C
ATOM   4943  CD2 TRP B 287      39.402  89.461  29.162  1.00129.96           C
ATOM   4944  CE2 TRP B 287      39.842  89.958  27.900  1.00129.96           C
ATOM   4945  CE3 TRP B 287      40.367  89.322  30.179  1.00129.96           C
ATOM   4946  NE1 TRP B 287      38.708  89.959  27.126  1.00129.96           N
ATOM   4947  CZ2 TRP B 287      41.178  90.307  27.656  1.00129.96           C
ATOM   4948  CZ3 TRP B 287      41.712  89.658  29.945  1.00129.96           C
ATOM   4949  CH2 TRP B 287      42.117  90.151  28.689  1.00129.96           C
ATOM   4950  N   PHE B 288      34.302  90.123  29.901  1.00 46.39           N
ATOM   4951  CA  PHE B 288      33.292  90.772  29.082  1.00 46.39           C
ATOM   4952  C   PHE B 288      32.755  92.060  29.714  1.00 46.39           C
ATOM   4953  O   PHE B 288      32.634  93.064  29.013  1.00 46.39           O
ATOM   4954  CB  PHE B 288      32.117  89.821  28.830  1.00 46.39           C
ATOM   4955  CG  PHE B 288      31.126  90.442  27.875  1.00 46.39           C
ATOM   4956  CD1 PHE B 288      31.437  90.541  26.504  1.00 46.39           C
ATOM   4957  CD2 PHE B 288      29.948  91.022  28.377  1.00 46.39           C
ATOM   4958  CE1 PHE B 288      30.577  91.239  25.638  1.00 46.39           C
ATOM   4959  CE2 PHE B 288      29.084  91.700  27.508  1.00 46.39           C
ATOM   4960  CZ  PHE B 288      29.398  91.821  26.141  1.00 46.39           C
ATOM   4961  N   ILE B 289      32.431  92.032  31.017  1.00 85.53           N
ATOM   4962  CA  ILE B 289      31.909  93.191  31.732  1.00 85.53           C
ATOM   4963  C   ILE B 289      32.960  94.298  31.794  1.00 85.53           C
ATOM   4964  O   ILE B 289      32.632  95.446  31.499  1.00 85.53           O
ATOM   4965  CB  ILE B 289      31.460  92.808  33.160  1.00 85.53           C
ATOM   4966  CG1 ILE B 289      30.269  91.821  33.181  1.00 85.53           C
ATOM   4967  CG2 ILE B 289      31.158  94.043  34.032  1.00 85.53           C
ATOM   4968  CD1 ILE B 289      28.970  92.341  32.547  1.00 85.53           C
ATOM   4969  N   ALA B 290      34.205  93.949  32.164  1.00 27.27           N
ATOM   4970  CA  ALA B 290      35.314  94.886  32.298  1.00 27.27           C
ATOM   4971  C   ALA B 290      35.627  95.581  30.976  1.00 27.27           C
ATOM   4972  O   ALA B 290      35.897  96.779  30.970  1.00 27.27           O
ATOM   4973  CB  ALA B 290      36.569  94.154  32.794  1.00 27.27           C
ATOM   4974  N   VAL B 291      35.547  94.845  29.859  1.00 32.48           N
ATOM   4975  CA  VAL B 291      35.823  95.386  28.542  1.00 32.48           C
ATOM   4976  C   VAL B 291      34.709  96.331  28.081  1.00 32.48           C
ATOM   4977  O   VAL B 291      35.039  97.439  27.667  1.00 32.48           O
ATOM   4978  CB  VAL B 291      36.034  94.250  27.535  1.00 32.48           C
ATOM   4979  CG1 VAL B 291      36.106  94.820  26.119  1.00 32.48           C
ATOM   4980  CG2 VAL B 291      37.323  93.475  27.854  1.00 32.48           C
ATOM   4981  N   CYS B 292      33.426  95.934  28.183  1.00 32.48           N
ATOM   4982  CA  CYS B 292      32.272  96.792  27.882  1.00 32.48           C
ATOM   4983  C   CYS B 292      32.342  98.097  28.700  1.00 32.48           C
ATOM   4984  O   CYS B 292      32.053  99.175  28.181  1.00 32.48           O
ATOM   4985  CB  CYS B 292      30.952  96.082  28.240  1.00 32.48           C
ATOM   4986  SG  CYS B 292      29.971  94.998  27.155  1.00 32.48           S
ATOM   4987  N   TYR B 293      32.778  97.984  29.970  1.00 90.63           N
ATOM   4988  CA  TYR B 293      32.984  99.104  30.870  1.00 90.63           C
ATOM   4989  C   TYR B 293      34.087 100.043  30.363  1.00 90.63           C
ATOM   4990  O   TYR B 293      33.939 101.257  30.467  1.00 90.63           O
ATOM   4991  CB  TYR B 293      33.326  98.627  32.288  1.00 90.63           C
ATOM   4992  CG  TYR B 293      33.266  99.781  33.262  1.00 90.63           C
ATOM   4993  CD1 TYR B 293      32.039 100.101  33.868  1.00 90.63           C
ATOM   4994  CD2 TYR B 293      34.400 100.590  33.487  1.00 90.63           C
ATOM   4995  CE1 TYR B 293      31.954 101.210  34.722  1.00 90.63           C
ATOM   4996  CE2 TYR B 293      34.300 101.731  34.299  1.00 90.63           C
ATOM   4997  CZ  TYR B 293      33.081 102.028  34.932  1.00 90.63           C
ATOM   4998  OH  TYR B 293      32.994 103.106  35.760  1.00 90.63           O
ATOM   4999  N   ALA B 294      35.178  99.496  29.805  1.00 26.31           N
ATOM   5000  CA  ALA B 294      36.269 100.276  29.233  1.00 26.31           C
ATOM   5001  C   ALA B 294      35.811 101.068  28.003  1.00 26.31           C
ATOM   5002  O   ALA B 294      36.214 102.217  27.857  1.00 26.31           O
ATOM   5003  CB  ALA B 294      37.436  99.356  28.847  1.00 26.31           C
ATOM   5004  N   PHE B 295      34.932 100.493  27.160  1.00 56.82           N
ATOM   5005  CA  PHE B 295      34.377 101.158  25.980  1.00 56.82           C
ATOM   5006  C   PHE B 295      33.534 102.375  26.333  1.00 56.82           C
ATOM   5007  O   PHE B 295      33.647 103.400  25.663  1.00 56.82           O
ATOM   5008  CB  PHE B 295      33.508 100.196  25.157  1.00 56.82           C
ATOM   5009  CG  PHE B 295      34.338  99.261  24.321  1.00 56.82           C
ATOM   5010  CD1 PHE B 295      34.979  99.751  23.168  1.00 56.82           C
ATOM   5011  CD2 PHE B 295      34.478  97.910  24.681  1.00 56.82           C
ATOM   5012  CE1 PHE B 295      35.785  98.899  22.394  1.00 56.82           C
ATOM   5013  CE2 PHE B 295      35.269  97.060  23.889  1.00 56.82           C
ATOM   5014  CZ  PHE B 295      35.942  97.554  22.765  1.00 56.82           C
ATOM   5015  N   VAL B 296      32.718 102.288  27.392  1.00 90.40           N
ATOM   5016  CA  VAL B 296      31.955 103.439  27.840  1.00 90.40           C
ATOM   5017  C   VAL B 296      32.857 104.430  28.588  1.00 90.40           C
ATOM   5018  O   VAL B 296      32.663 105.628  28.423  1.00 90.40           O
ATOM   5019  CB  VAL B 296      30.764 102.996  28.703  1.00 90.40           C
ATOM   5020  CG1 VAL B 296      31.129 102.353  30.047  1.00 90.40           C
ATOM   5021  CG2 VAL B 296      29.764 104.144  28.836  1.00 90.40           C
ATOM   5022  N   PHE B 297      33.865 103.961  29.346  1.00 40.76           N
ATOM   5023  CA  PHE B 297      34.829 104.804  30.050  1.00 40.76           C
ATOM   5024  C   PHE B 297      35.604 105.679  29.060  1.00 40.76           C
ATOM   5025  O   PHE B 297      35.674 106.890  29.246  1.00 40.76           O
ATOM   5026  CB  PHE B 297      35.794 103.937  30.881  1.00 40.76           C
ATOM   5027  CG  PHE B 297      36.849 104.744  31.609  1.00 40.76           C
ATOM   5028  CD1 PHE B 297      36.528 105.400  32.810  1.00 40.76           C
ATOM   5029  CD2 PHE B 297      38.143 104.874  31.070  1.00 40.76           C
ATOM   5030  CE1 PHE B 297      37.470 106.240  33.433  1.00 40.76           C
ATOM   5031  CE2 PHE B 297      39.090 105.698  31.703  1.00 40.76           C
ATOM   5032  CZ  PHE B 297      38.743 106.409  32.863  1.00 40.76           C
ATOM   5033  N   SER B 298      36.121 105.063  27.987  1.00 69.91           N
ATOM   5034  CA  SER B 298      36.794 105.721  26.875  1.00 69.91           C
ATOM   5035  C   SER B 298      35.890 106.692  26.116  1.00 69.91           C
ATOM   5036  O   SER B 298      36.403 107.688  25.617  1.00 69.91           O
ATOM   5037  CB  SER B 298      37.382 104.666  25.930  1.00 69.91           C
ATOM   5038  OG  SER B 298      36.363 103.935  25.296  1.00 69.91           O
ATOM   5039  N   ALA B 299      34.566 106.450  26.069  1.00 33.13           N
ATOM   5040  CA  ALA B 299      33.608 107.379  25.481  1.00 33.13           C
ATOM   5041  C   ALA B 299      33.569 108.684  26.282  1.00 33.13           C
ATOM   5042  O   ALA B 299      33.633 109.747  25.671  1.00 33.13           O
ATOM   5043  CB  ALA B 299      32.206 106.755  25.398  1.00 33.13           C
ATOM   5044  N   LEU B 300      33.560 108.621  27.629  1.00 99.22           N
ATOM   5045  CA  LEU B 300      33.642 109.808  28.486  1.00 99.22           C
ATOM   5046  C   LEU B 300      34.963 110.546  28.358  1.00 99.22           C
ATOM   5047  O   LEU B 300      34.946 111.775  28.280  1.00 99.22           O
ATOM   5048  CB  LEU B 300      33.370 109.531  29.969  1.00 99.22           C
ATOM   5049  CG  LEU B 300      31.883 109.314  30.284  1.00 99.22           C
ATOM   5050  CD1 LEU B 300      31.469 107.899  29.904  1.00 99.22           C
ATOM   5051  CD2 LEU B 300      31.608 109.555  31.766  1.00 99.22           C
ATOM   5052  N   ILE B 301      36.087 109.810  28.274  1.00 34.91           N
ATOM   5053  CA  ILE B 301      37.405 110.394  28.027  1.00 34.91           C
ATOM   5054  C   ILE B 301      37.392 111.143  26.699  1.00 34.91           C
ATOM   5055  O   ILE B 301      37.908 112.255  26.636  1.00 34.91           O
[truncated: 682,056 more chars]
